# Supplementary material for: (E)-3-(4-Chloro­phen­yl)-3-[3-(4-chloro­phen­yl)-1H-pyrazol-1-yl]prop-2-enal
Source: Acta Crystallogr Sect E Struct Rep Online. 2010 Sep 18;66(Pt 10):o2594–5. doi: 10.1107/S1600536810035646 (PMC2983380; doi:10.1107/S1600536810035646)
Supplement: Supplementary file 1 [file e-66-o2594-sup1.cif]

##############################################################################
###                                                                        ###
###        Electronic paper (Acta Crystallographica Section E)             ###
###                                                                        ###
##############################################################################
#                                                                            #
# This CIF contains the data in a paper accepted for publication in Acta     #
# Crystallographica Section E. It conforms to the requirements of Notes      #
# for Authors for Section E, and has been peer reviewed under the auspices   #
# of the IUCr Commission on Journals.                                        #
#                                                                            #
# Full details of the Crystallographic Information File format               #
# are given in the paper "The Crystallographic Information File (CIF):       #
# a New Standard Archive File for Crystallography" by S. R. Hall, F. H.      #
# Allen and I. D. Brown [Acta Cryst. (1991), A47, 655-685].                  #
#                                                                            #
# The current version of the core CIF dictionary is obtainable from          #
# ftp://ftp.iucr.org/pub/cif_core.dic. The current version number is 2.4.    #
#                                                                            #
# Software is freely available for graphical display of the structure(s) in  #
# this CIF.  For information consult the CIF home page http://www.iucr.org/  #
# cif/home.html                                                              #
#                                                                            #
# This file may be used for bona fide research purposes within the           #
# scientific community so long as proper attribution is given to the journal # 
# article from which it was obtained.                                        #
#                                                                            #
##############################################################################
                                             
data_global
_audit_creation_method     'SHELXTL/PC'
_journal_data_validation_number     ?
_journal_date_recd_electronic     2010-07-16
_journal_date_accepted     2010-09-05
_journal_name_full     'Acta Crystallographica, Section E'
_journal_year     2010
_journal_volume     66
_journal_issue     10
_journal_page_first     o2594
_journal_page_last     o2595
_journal_paper_category     QO
_journal_coeditor_code     FB2206
_publ_contact_author_name     'Professor Dr. S. Asath Bahadur'
_publ_contact_author_address
;
Department of Physics
Kalasalingam University
Anand Nagar
Krishnan Koil - 626 190
India.
;
_publ_contact_author_email     s_a_bahadur@yahoo.co.in
_publ_contact_author_fax     '+91 4563289322'
_publ_contact_author_phone     '+91 9942589442'
_publ_section_title
;\
(<i>E</i>)-3-(4-Chlorophenyl)-3-[3-(4-chlorophenyl)-1<i>H</i>-pyrazol-1-yl]\
prop-2-enal
;
loop_
    _publ_author_name
    _publ_author_address
    'V. Susindran'
;
Department of Lighthouses & Lightships
Ministry of Shipping
Nagapattinam Lighthouse & DGPS station
Nagapattinam 611 001
India
;
    'S. Athimoolam'
;
Department of Physics
University College of Engineering Nagercoil
Anna University Tirunelveli
Nagercoil 629 004
India
;
    'S. Asath Bahadur'
;
Department of Physics
Kalasalingam University
Anand Nagar
Krishnan Koil 626 190
India
;
    'R. Manikannan'
;
Department of Organic Chemistry
Madurai Kamaraj University
Madurai 625 021
India
;
    'S. Muthusubramanian'
;
Department of Organic Chemistry
Madurai Kamaraj University
Madurai 625 021
India
;
data_I
_audit_creation_method     SHELXTL/PC
_chemical_name_systematic
;
(<i>E</i>)-3-(4-Chlorophenyl)-3-[3-(4-chlorophenyl)-1<i>H</i>-pyrazol-
1-yl]prop-2-enal
;
_chemical_name_common
;
;
_chemical_formula_moiety     'C18 H12 Cl2 N2 O'
_chemical_formula_sum     'C18 H12 Cl2 N2 O'
_chemical_formula_iupac     'C18 H12 Cl2 N2 O'
_chemical_formula_weight     343.20
_chemical_melting_point     ?
_symmetry_cell_setting     triclinic
_symmetry_space_group_name_H-M     'P -1'
_symmetry_space_group_name_hall     '-P 1'
loop_
    _symmetry_equiv_pos_as_xyz
    'x, y, z'
    '-x, -y, -z'
_cell_length_a     9.4321(6)
_cell_length_b     9.6081(5)
_cell_length_c     9.9439(7)
_cell_angle_alpha     90.533(7)
_cell_angle_beta     116.924(4)
_cell_angle_gamma     93.427(6)
_cell_volume     801.38(9)
_cell_formula_units_Z     2
_cell_measurement_reflns_used     4879
_cell_measurement_theta_min     2.4
_cell_measurement_theta_max     24.7
_cell_measurement_temperature     293(2)
_exptl_crystal_description     block
_exptl_crystal_colour     colourless
_exptl_crystal_size_max     0.16
_exptl_crystal_size_mid     0.14
_exptl_crystal_size_min     0.12
_exptl_crystal_density_diffrn     1.422
_exptl_crystal_density_meas     ?
_exptl_crystal_density_method     'not measured'
_exptl_crystal_F_000     352
_exptl_absorpt_coefficient_mu     0.410
_exptl_absorpt_correction_type     multi-scan
_exptl_absorpt_process_details     '(<i>SADABS</i>; Sheldrick, 2001)'
_exptl_absorpt_correction_T_min     0.8837
_exptl_absorpt_correction_T_max     0.9931
_exptl_special_details
;
;
_diffrn_ambient_temperature     293(2)
_diffrn_radiation_type     MoK\a
_diffrn_radiation_wavelength     0.71073
_diffrn_radiation_source     'fine-focus sealed tube'
_diffrn_radiation_monochromator     graphite
_diffrn_measurement_device_type     'Bruker SMART APEX CCD area-detector'
_diffrn_measurement_method     '\w scans'
_diffrn_detector_area_resol_mean     ?
_diffrn_reflns_number     8950
_diffrn_reflns_av_R_equivalents     0.0175
_diffrn_reflns_av_sigmaI/netI     0.0189
_diffrn_reflns_theta_min     2.13
_diffrn_reflns_theta_max     27.00
_diffrn_reflns_theta_full     27.00
_diffrn_measured_fraction_theta_max     0.990
_diffrn_measured_fraction_theta_full     0.990
_diffrn_reflns_limit_h_min     -12
_diffrn_reflns_limit_h_max     11
_diffrn_reflns_limit_k_min     -12
_diffrn_reflns_limit_k_max     12
_diffrn_reflns_limit_l_min     -12
_diffrn_reflns_limit_l_max     12
_diffrn_standards_number     0
_diffrn_standards_interval_count     .
_diffrn_standards_interval_time     .
_diffrn_standards_decay_%     ?
_refine_special_details
;
Refinement of <i>F</i>^2^ against ALL reflections. The weighted <i>R</i>-factor
<i>wR</i> and goodness of fit <i>S</i> are based on <i>F</i>^2^, conventional
<i>R</i>-factors <i>R</i> are based on <i>F</i>, with <i>F</i> set to zero for
negative <i>F</i>^2^. The threshold expression of <i>F</i>^2^ >
\s(<i>F</i>^2^) is used only for calculating <i>R</i>-factors(gt) <i>etc</i>.
and is not relevant to the choice of reflections for refinement.
<i>R</i>-factors based on <i>F</i>^2^ are statistically about twice as large
as those based on <i>F</i>, and <i>R</i>- factors based on ALL data will be
even larger.
;
_reflns_number_total     3464
_reflns_number_gt     2982
_reflns_threshold_expression     I>2sigma(I)
_refine_ls_structure_factor_coef     Fsqd
_refine_ls_matrix_type     full
_refine_ls_R_factor_all     0.0450
_refine_ls_R_factor_gt     0.0402
_refine_ls_wR_factor_gt     0.1107
_refine_ls_wR_factor_ref     0.1161
_refine_ls_goodness_of_fit_ref     1.039
_refine_ls_restrained_S_all     1.039
_refine_ls_number_reflns     3464
_refine_ls_number_parameters     211
_refine_ls_number_restraints     0
_refine_ls_hydrogen_treatment     mixed
_refine_ls_weighting_scheme     calc
_refine_ls_weighting_details
         'calc w=1/[\s^2^(Fo^2^)+(0.0640P)^2^+0.1138P] where P=(Fo^2^+2Fc^2^)/3'
_atom_sites_solution_hydrogens     difmap
_atom_sites_solution_primary     direct
_atom_sites_solution_secondary     difmap
_refine_ls_shift/su_max     0.000
_refine_ls_shift/su_mean     0.000
_refine_diff_density_max     0.201
_refine_diff_density_min     -0.238
_refine_ls_extinction_method     none
_refine_ls_extinction_coef     ?
loop_
    _atom_type_symbol
    _atom_type_description
    _atom_type_scat_dispersion_real
    _atom_type_scat_dispersion_imag
    _atom_type_scat_source
    'C' 'C' 0.0033 0.0016
                         'International Tables Vol C Tables 4.2.6.8 and 6.1.1.4'
    'H' 'H' 0.0000 0.0000
                         'International Tables Vol C Tables 4.2.6.8 and 6.1.1.4'
    'Cl' 'Cl' 0.1484 0.1585
                         'International Tables Vol C Tables 4.2.6.8 and 6.1.1.4'
    'N' 'N' 0.0061 0.0033
                         'International Tables Vol C Tables 4.2.6.8 and 6.1.1.4'
    'O' 'O' 0.0106 0.0060
                         'International Tables Vol C Tables 4.2.6.8 and 6.1.1.4'
_computing_data_collection     '<i>SMART</i> (Bruker, 2001)'
_computing_cell_refinement     '<i>SAINT</i> (Bruker, 2001)'
_computing_data_reduction     '<i>SAINT</i> (Bruker, 2001)'
_computing_structure_solution     '<i>SHELXTL/PC</i> (Sheldrick, 2008)'
_computing_structure_refinement     '<i>SHELXTL/PC</i> (Sheldrick, 2008)'
_computing_molecular_graphics     '<i>PLATON</i> (Spek, 2009)'
_computing_publication_material     '<i>SHELXTL/PC</i> (Sheldrick, 2008)'
loop_
    _atom_site_type_symbol
    _atom_site_label
    _atom_site_fract_x
    _atom_site_fract_y
    _atom_site_fract_z
    _atom_site_U_iso_or_equiv
    _atom_site_adp_type
    _atom_site_calc_flag
    _atom_site_refinement_flags
    _atom_site_occupancy
    _atom_site_disorder_assembly
    _atom_site_disorder_group
    N N1 0.32051(15) 0.14597(14) 0.94391(16) 0.0637(3) Uani d . 1 . .
    N N2 0.33330(15) 0.11932(14) 0.81571(16) 0.0645(3) Uani d . 1 . .
    C C3 0.23105(17) 0.01018(15) 0.74769(19) 0.0609(4) Uani d . 1 . .
    C C4 0.1527(2) -0.03430(17) 0.8341(2) 0.0703(4) Uani d . 1 . .
    H H4 0.0765 -0.1085 0.8109 0.084 Uiso calc R 1 . .
    C C5 0.2117(2) 0.05315(17) 0.9566(2) 0.0704(4) Uani d . 1 . .
    H H5 0.1838 0.0510 1.0351 0.084 Uiso calc R 1 . .
    C C11 0.42212(17) 0.24992(16) 1.05026(18) 0.0616(4) Uani d . 1 . .
    C C12 0.36968(16) 0.29488(15) 1.16169(18) 0.0588(3) Uani d . 1 . .
    C C13 0.21605(17) 0.33822(17) 1.1154(2) 0.0656(4) Uani d . 1 . .
    H H13 0.1469 0.3408 1.0129 0.079 Uiso calc R 1 . .
    C C14 0.16603(17) 0.37703(17) 1.2194(2) 0.0674(4) Uani d . 1 . .
    H H14 0.0635 0.4053 1.1877 0.081 Uiso calc R 1 . .
    C C15 0.26958(18) 0.37363(15) 1.3718(2) 0.0617(4) Uani d . 1 . .
    C C16 0.42360(18) 0.33354(15) 1.42098(19) 0.0625(4) Uani d . 1 . .
    H H16 0.4931 0.3333 1.5235 0.075 Uiso calc R 1 . .
    C C17 0.47177(16) 0.29416(15) 1.31565(18) 0.0604(4) Uani d . 1 . .
    H H17 0.5746 0.2665 1.3479 0.072 Uiso calc R 1 . .
    C C31 0.21217(16) -0.04755(15) 0.60370(19) 0.0596(4) Uani d . 1 . .
    C C32 0.2953(2) 0.01493(17) 0.5314(2) 0.0679(4) Uani d . 1 . .
    H H32 0.3586 0.0971 0.5730 0.082 Uiso calc R 1 . .
    C C33 0.28550(19) -0.04239(17) 0.4007(2) 0.0695(4) Uani d . 1 . .
    H H33 0.3421 0.0002 0.3544 0.083 Uiso calc R 1 . .
    C C34 0.19066(18) -0.16420(17) 0.33797(18) 0.0637(4) Uani d . 1 . .
    C C35 0.10245(17) -0.22597(17) 0.4035(2) 0.0670(4) Uani d . 1 . .
    H H35 0.0357 -0.3059 0.3590 0.080 Uiso calc R 1 . .
    C C36 0.11458(17) -0.16782(16) 0.5355(2) 0.0651(4) Uani d . 1 . .
    H H36 0.0561 -0.2099 0.5803 0.078 Uiso calc R 1 . .
    C C1A 0.55695(18) 0.29870(18) 1.0452(2) 0.0694(4) Uani d . 1 . .
    H H1A 0.5853 0.2553 0.9778 0.083 Uiso calc R 1 . .
    C C2A 0.65832(19) 0.4138(2) 1.1383(2) 0.0739(4) Uani d . 1 . .
    O O1 0.78899(15) 0.44765(18) 1.14726(18) 0.0993(5) Uani d . 1 . .
    Cl Cl1 0.20652(6) 0.41935(5) 1.50378(6) 0.08373(18) Uani d . 1 . .
    Cl Cl2 0.18660(6) -0.24132(5) 0.17751(5) 0.08459(18) Uani d . 1 . .
    H H2A 0.612(3) 0.475(2) 1.198(3) 0.102 Uiso d . 1 . .
loop_
    _atom_site_aniso_label
    _atom_site_aniso_U_11
    _atom_site_aniso_U_22
    _atom_site_aniso_U_33
    _atom_site_aniso_U_12
    _atom_site_aniso_U_13
    _atom_site_aniso_U_23
    N1 0.0550(7) 0.0618(7) 0.0774(8) 0.0047(6) 0.0326(6) 0.0104(6)
    N2 0.0554(7) 0.0635(7) 0.0762(8) 0.0042(6) 0.0312(6) 0.0107(6)
    C3 0.0500(7) 0.0530(7) 0.0810(10) 0.0102(6) 0.0297(7) 0.0162(7)
    C4 0.0665(9) 0.0589(8) 0.0926(12) 0.0006(7) 0.0427(9) 0.0115(8)
    C5 0.0654(9) 0.0641(9) 0.0900(11) 0.0033(7) 0.0426(9) 0.0148(8)
    C11 0.0475(7) 0.0620(8) 0.0726(9) 0.0099(6) 0.0240(7) 0.0146(7)
    C12 0.0444(7) 0.0553(7) 0.0743(9) 0.0047(6) 0.0247(6) 0.0127(7)
    C13 0.0443(7) 0.0698(9) 0.0745(9) 0.0073(6) 0.0194(7) 0.0093(7)
    C14 0.0446(7) 0.0643(9) 0.0910(11) 0.0056(6) 0.0285(8) 0.0058(8)
    C15 0.0550(8) 0.0488(7) 0.0830(10) -0.0070(6) 0.0341(7) 0.0005(7)
    C16 0.0532(8) 0.0544(7) 0.0722(9) -0.0030(6) 0.0225(7) 0.0081(7)
    C17 0.0432(7) 0.0573(8) 0.0747(9) 0.0061(6) 0.0211(6) 0.0139(7)
    C31 0.0450(7) 0.0536(7) 0.0775(9) 0.0098(6) 0.0246(7) 0.0167(7)
    C32 0.0617(9) 0.0571(8) 0.0812(10) -0.0050(7) 0.0300(8) 0.0110(7)
    C33 0.0612(9) 0.0686(9) 0.0755(10) -0.0059(7) 0.0293(8) 0.0144(8)
    C34 0.0489(7) 0.0652(8) 0.0669(9) 0.0057(6) 0.0171(6) 0.0132(7)
    C35 0.0483(7) 0.0608(8) 0.0811(10) -0.0025(6) 0.0205(7) 0.0100(7)
    C36 0.0477(7) 0.0605(8) 0.0856(11) 0.0009(6) 0.0290(7) 0.0138(8)
    C1A 0.0498(8) 0.0802(10) 0.0790(10) 0.0084(7) 0.0292(7) 0.0104(8)
    C2A 0.0507(8) 0.0877(11) 0.0792(11) 0.0029(8) 0.0260(8) 0.0168(9)
    O1 0.0524(7) 0.1234(12) 0.1192(12) -0.0071(7) 0.0379(7) 0.0170(9)
    Cl1 0.0797(3) 0.0800(3) 0.1033(4) -0.0142(2) 0.0546(3) -0.0152(2)
    Cl2 0.0784(3) 0.0921(3) 0.0749(3) -0.0089(2) 0.0293(2) -0.0005(2)
_geom_special_details
;
 All esds (except the esd in the dihedral angle between two l.s. planes)
 are estimated using the full covariance matrix.  The cell esds are taken
 into account individually in the estimation of esds in distances, angles
 and torsion angles; correlations between esds in cell parameters are only
 used when they are defined by crystal symmetry.  An approximate (isotropic)
 treatment of cell esds is used for estimating esds involving l.s. planes.
;
loop_
    _geom_bond_atom_site_label_1
    _geom_bond_atom_site_label_2
    _geom_bond_site_symmetry_2
    _geom_bond_distance
    _geom_bond_publ_flag
    N1 N2 . 1.357(2) ?
    N1 C5 . 1.370(2) ?
    N1 C11 . 1.408(2) ?
    N2 C3 . 1.327(2) ?
    C3 C4 . 1.418(2) ?
    C3 C31 . 1.460(2) ?
    C4 C5 . 1.346(3) ?
    C4 H4 . 0.9300 ?
    C5 H5 . 0.9300 ?
    C11 C1A . 1.351(2) ?
    C11 C12 . 1.474(2) ?
    C12 C17 . 1.392(2) ?
    C12 C13 . 1.399(2) ?
    C13 C14 . 1.374(2) ?
    C13 H13 . 0.9300 ?
    C14 C15 . 1.384(2) ?
    C14 H14 . 0.9300 ?
    C15 C16 . 1.387(2) ?
    C15 Cl1 . 1.7313(17) ?
    C16 C17 . 1.375(2) ?
    C16 H16 . 0.9300 ?
    C17 H17 . 0.9300 ?
    C31 C36 . 1.391(2) ?
    C31 C32 . 1.398(2) ?
    C32 C33 . 1.369(2) ?
    C32 H32 . 0.9300 ?
    C33 C34 . 1.384(2) ?
    C33 H33 . 0.9300 ?
    C34 C35 . 1.382(2) ?
    C34 Cl2 . 1.7366(18) ?
    C35 C36 . 1.375(2) ?
    C35 H35 . 0.9300 ?
    C36 H36 . 0.9300 ?
    C1A C2A . 1.431(3) ?
    C1A H1A . 0.9300 ?
    C2A O1 . 1.219(2) ?
    C2A H2A . 1.07(2) ?
loop_
    _geom_angle_atom_site_label_1
    _geom_angle_atom_site_label_2
    _geom_angle_atom_site_label_3
    _geom_angle_site_symmetry_1
    _geom_angle_site_symmetry_3
    _geom_angle
    _geom_angle_publ_flag
    N2 N1 C5 . . 111.32(14) ?
    N2 N1 C11 . . 120.54(13) ?
    C5 N1 C11 . . 127.88(15) ?
    C3 N2 N1 . . 105.24(13) ?
    N2 C3 C4 . . 110.62(16) ?
    N2 C3 C31 . . 120.42(14) ?
    C4 C3 C31 . . 128.96(15) ?
    C5 C4 C3 . . 105.75(15) ?
    C5 C4 H4 . . 127.1 ?
    C3 C4 H4 . . 127.1 ?
    C4 C5 N1 . . 107.06(16) ?
    C4 C5 H5 . . 126.5 ?
    N1 C5 H5 . . 126.5 ?
    C1A C11 N1 . . 119.59(16) ?
    C1A C11 C12 . . 125.45(15) ?
    N1 C11 C12 . . 114.95(13) ?
    C17 C12 C13 . . 118.47(15) ?
    C17 C12 C11 . . 120.65(13) ?
    C13 C12 C11 . . 120.88(14) ?
    C14 C13 C12 . . 120.84(15) ?
    C14 C13 H13 . . 119.6 ?
    C12 C13 H13 . . 119.6 ?
    C13 C14 C15 . . 119.37(14) ?
    C13 C14 H14 . . 120.3 ?
    C15 C14 H14 . . 120.3 ?
    C14 C15 C16 . . 121.07(15) ?
    C14 C15 Cl1 . . 119.74(12) ?
    C16 C15 Cl1 . . 119.20(13) ?
    C17 C16 C15 . . 118.93(15) ?
    C17 C16 H16 . . 120.5 ?
    C15 C16 H16 . . 120.5 ?
    C16 C17 C12 . . 121.30(13) ?
    C16 C17 H17 . . 119.3 ?
    C12 C17 H17 . . 119.3 ?
    C36 C31 C32 . . 117.70(16) ?
    C36 C31 C3 . . 121.53(14) ?
    C32 C31 C3 . . 120.75(14) ?
    C33 C32 C31 . . 121.34(15) ?
    C33 C32 H32 . . 119.3 ?
    C31 C32 H32 . . 119.3 ?
    C32 C33 C34 . . 119.49(15) ?
    C32 C33 H33 . . 120.3 ?
    C34 C33 H33 . . 120.3 ?
    C35 C34 C33 . . 120.66(16) ?
    C35 C34 Cl2 . . 120.04(13) ?
    C33 C34 Cl2 . . 119.29(13) ?
    C36 C35 C34 . . 119.15(15) ?
    C36 C35 H35 . . 120.4 ?
    C34 C35 H35 . . 120.4 ?
    C35 C36 C31 . . 121.60(15) ?
    C35 C36 H36 . . 119.2 ?
    C31 C36 H36 . . 119.2 ?
    C11 C1A C2A . . 123.32(17) ?
    C11 C1A H1A . . 118.3 ?
    C2A C1A H1A . . 118.3 ?
    O1 C2A C1A . . 123.47(19) ?
    O1 C2A H2A . . 119.7(13) ?
    C1A C2A H2A . . 116.7(13) ?
loop_
    _geom_torsion_atom_site_label_1
    _geom_torsion_atom_site_label_2
    _geom_torsion_atom_site_label_3
    _geom_torsion_atom_site_label_4
    _geom_torsion_site_symmetry_1
    _geom_torsion_site_symmetry_2
    _geom_torsion_site_symmetry_3
    _geom_torsion_site_symmetry_4
    _geom_torsion
    _geom_torsion_publ_flag
    C5 N1 N2 C3 . . . . 0.51(16) ?
    C11 N1 N2 C3 . . . . 175.14(12) ?
    N1 N2 C3 C4 . . . . -0.49(16) ?
    N1 N2 C3 C31 . . . . 179.66(12) ?
    N2 C3 C4 C5 . . . . 0.30(18) ?
    C31 C3 C4 C5 . . . . -179.86(14) ?
    C3 C4 C5 N1 . . . . 0.03(18) ?
    N2 N1 C5 C4 . . . . -0.34(18) ?
    C11 N1 C5 C4 . . . . -174.48(14) ?
    N2 N1 C11 C1A . . . . -16.7(2) ?
    C5 N1 C11 C1A . . . . 156.99(16) ?
    N2 N1 C11 C12 . . . . 164.21(12) ?
    C5 N1 C11 C12 . . . . -22.1(2) ?
    C1A C11 C12 C17 . . . . -52.2(2) ?
    N1 C11 C12 C17 . . . . 126.86(15) ?
    C1A C11 C12 C13 . . . . 128.27(18) ?
    N1 C11 C12 C13 . . . . -52.66(19) ?
    C17 C12 C13 C14 . . . . -1.0(2) ?
    C11 C12 C13 C14 . . . . 178.48(14) ?
    C12 C13 C14 C15 . . . . 0.3(2) ?
    C13 C14 C15 C16 . . . . 0.9(2) ?
    C13 C14 C15 Cl1 . . . . -178.85(12) ?
    C14 C15 C16 C17 . . . . -1.3(2) ?
    Cl1 C15 C16 C17 . . . . 178.47(11) ?
    C15 C16 C17 C12 . . . . 0.5(2) ?
    C13 C12 C17 C16 . . . . 0.7(2) ?
    C11 C12 C17 C16 . . . . -178.87(13) ?
    N2 C3 C31 C36 . . . . 175.27(13) ?
    C4 C3 C31 C36 . . . . -4.6(2) ?
    N2 C3 C31 C32 . . . . -3.1(2) ?
    C4 C3 C31 C32 . . . . 177.04(15) ?
    C36 C31 C32 C33 . . . . -2.1(2) ?
    C3 C31 C32 C33 . . . . 176.38(14) ?
    C31 C32 C33 C34 . . . . 0.4(2) ?
    C32 C33 C34 C35 . . . . 1.9(2) ?
    C32 C33 C34 Cl2 . . . . -176.72(12) ?
    C33 C34 C35 C36 . . . . -2.4(2) ?
    Cl2 C34 C35 C36 . . . . 176.17(11) ?
    C34 C35 C36 C31 . . . . 0.7(2) ?
    C32 C31 C36 C35 . . . . 1.5(2) ?
    C3 C31 C36 C35 . . . . -176.91(13) ?
    N1 C11 C1A C2A . . . . 173.32(15) ?
    C12 C11 C1A C2A . . . . -7.7(3) ?
    C11 C1A C2A O1 . . . . 170.98(18) ?
loop_
    _geom_hbond_atom_site_label_D
    _geom_hbond_atom_site_label_H
    _geom_hbond_atom_site_label_A
    _geom_hbond_site_symmetry_A
    _geom_hbond_distance_DH
    _geom_hbond_distance_HA
    _geom_hbond_distance_DA
    _geom_hbond_angle_DHA
    C13 H13 Cl2 2_556 0.93 2.93 3.6447(16) 134.3
    C14 H14 O1 1_455 0.93 2.49 3.407(2) 167.4
    C36 H36 Cl1 2_557 0.93 2.90 3.6334(16) 137.2
    C17 H17 Cg1 2_657 0.93 2.68 3.4919(18) 147
