# Supplementary material for: (E)-3-(4-Chloro­phen­yl)-3-[3-(4-chloro­phen­yl)-1H-pyrazol-1-yl]prop-2-enal
Source: Acta Crystallogr Sect E Struct Rep Online. 2010 Sep 18;66(Pt 10):o2594–5. doi: 10.1107/S1600536810035646 (PMC2983380; doi:10.1107/S1600536810035646)
Supplement: Supplementary file 2 [file e-66-o2594-Isup2.hkl]

# 
# h,k,l, Fc-squared, Fo-squared, sigma(Fo-squared) and status flag 
# 
data_I
_shelx_title ' AD50m in P-1' 
_shelx_refln_list_code          4 
_shelx_F_calc_maximum      107.58 
_exptl_crystal_F_000       352.00 
_reflns_d_resolution_high  0.7828 
 
loop_ 
 _symmetry_equiv_pos_as_xyz 
 'x, y, z' 
 '-x, -y, -z' 
 
_cell_length_a     9.4321 
_cell_length_b     9.6081 
_cell_length_c     9.9439 
_cell_angle_alpha  90.533 
_cell_angle_beta  116.924 
_cell_angle_gamma  93.427 
 
_shelx_F_squared_multiplier     1.000 
 
loop_ 
 _refln_index_h 
 _refln_index_k 
 _refln_index_l 
 _refln_F_squared_calc 
 _refln_F_squared_meas 
 _refln_F_squared_sigma 
 _refln_observed_status 
   1   0   0       45.98       53.56      0.93 o 
   2   0   0    11573.42     8436.74    187.80 o 
   3   0   0     2711.00     2921.27     38.04 o 
   4   0   0       29.13       25.05      0.37 o 
   5   0   0      807.10      875.08     10.08 o 
   6   0   0       55.59       49.10      0.98 o 
   7   0   0      113.97      108.95      1.61 o 
   8   0   0      128.29      127.57      2.35 o 
   9   0   0       50.85       47.04      1.45 o 
  10   0   0       16.46       18.49      0.63 o 
 -10   1   0        3.41        3.48      0.30 o 
  -9   1   0        6.96        6.91      0.36 o 
  -8   1   0        1.40        1.91      0.23 o 
  -7   1   0       16.03       16.38      0.39 o 
  -6   1   0        5.78        5.98      0.20 o 
  -5   1   0      140.73      141.18      1.71 o 
  -4   1   0        3.03        3.84      0.22 o 
  -3   1   0      171.70      172.20      2.02 o 
  -2   1   0     5119.66     4059.69     90.40 o 
  -1   1   0      299.35      289.35      6.21 o 
   0   1   0       95.84      100.58      1.38 o 
   1   1   0        5.75        3.97      0.09 o 
   2   1   0     1617.77     1751.22     20.03 o 
   3   1   0      560.14      552.29      6.36 o 
   4   1   0      133.54      118.81      1.44 o 
   5   1   0      569.80      582.12      6.73 o 
   6   1   0        4.67        3.94      0.14 o 
   7   1   0       44.25       43.38      0.75 o 
   8   1   0        0.08        0.21      0.18 o 
   9   1   0        6.90        6.27      0.36 o 
  10   1   0        0.01        0.43      0.30 o 
 -10   2   0        7.67        7.09      0.39 o 
  -9   2   0        3.31        3.36      0.27 o 
  -8   2   0        0.03        0.02      0.11 o 
  -7   2   0        1.20        1.69      0.16 o 
  -6   2   0       17.33       14.05      0.34 o 
  -5   2   0       61.56       61.89      0.94 o 
  -4   2   0     2514.00     2900.72     33.15 o 
  -3   2   0      324.97      314.69      3.66 o 
  -1   2   0      503.35      515.33      6.45 o 
   0   2   0      135.39      149.31      1.77 o 
   1   2   0     3392.75     3344.20    111.15 o 
   2   2   0       12.46       17.64      0.26 o 
   3   2   0       43.96       45.50      0.61 o 
   4   2   0       80.32       69.21      0.88 o 
   5   2   0       41.63       42.75      0.63 o 
   6   2   0       16.23       13.84      0.30 o 
   7   2   0       52.49       52.46      0.87 o 
   8   2   0       14.91       14.92      0.72 o 
   9   2   0        0.40        0.21      0.30 o 
  10   2   0        5.90        5.80      0.36 o 
 -10   3   0        5.73        6.28      0.36 o 
  -9   3   0       24.97       25.20      0.72 o 
  -8   3   0        0.00        0.16      0.12 o 
  -7   3   0       63.80       67.28      1.08 o 
  -6   3   0        1.78        1.72      0.15 o 
  -5   3   0       21.24       25.74      0.49 o 
  -4   3   0        7.74       12.13      0.30 o 
  -3   3   0      658.54      678.56      8.93 o 
  -2   3   0      617.26      614.31      9.89 o 
  -1   3   0      400.76      366.28      5.49 o 
   0   3   0     1417.76     1552.08     21.43 o 
   1   3   0     4026.90     3936.40    199.23 o 
   2   3   0     1384.49     1491.64     18.06 o 
   3   3   0       93.35       78.53      0.99 o 
   4   3   0      780.56      825.44      9.50 o 
   5   3   0       54.45       67.77      0.91 o 
   6   3   0      166.92      168.49      2.07 o 
   7   3   0        3.43        5.03      0.25 o 
   8   3   0        8.65        7.55      0.36 o 
   9   3   0        5.59        6.98      0.47 o 
  10   3   0        2.01        1.50      0.26 o 
 -10   4   0        0.38        0.69      0.21 o 
  -9   4   0        0.37        0.21      0.18 o 
  -8   4   0       14.08       13.99      0.39 o 
  -7   4   0        1.00        0.87      0.15 o 
  -6   4   0        8.86        9.95      0.30 o 
  -5   4   0       13.11       14.34      0.42 o 
  -4   4   0        0.73        0.45      0.06 o 
  -3   4   0       40.76       37.09      0.88 o 
  -2   4   0        9.01        9.32      0.18 o 
  -1   4   0      155.59      159.79      1.93 o 
   0   4   0       96.10       90.54      1.29 o 
   1   4   0       74.18       86.19      1.05 o 
   2   4   0       35.74       35.47      0.50 o 
   3   4   0      597.44      632.48      7.30 o 
   4   4   0        3.42        4.61      0.18 o 
   5   4   0       68.72       69.55      0.94 o 
   6   4   0       13.90       12.08      0.58 o 
   7   4   0       10.80       11.77      0.34 o 
   8   4   0        5.45        4.87      0.30 o 
   9   4   0        4.69        5.37      0.36 o 
 -10   5   0        1.89        1.49      0.24 o 
  -9   5   0        0.23        0.34      0.18 o 
  -8   5   0        0.01        0.03      0.15 o 
  -7   5   0       26.49       27.63      0.59 o 
  -6   5   0        0.01        0.00      0.10 o 
  -5   5   0       59.76       60.33      1.17 o 
  -4   5   0       13.78       15.26      0.38 o 
  -3   5   0       23.04       22.31      0.36 o 
  -2   5   0      811.20      852.84      9.80 o 
  -1   5   0        3.11        2.07      0.12 o 
   0   5   0      400.34      422.07      5.67 o 
   1   5   0     2224.85     2493.49     28.52 o 
   2   5   0      630.49      711.38      8.19 o 
   3   5   0      293.05      318.36      3.74 o 
   4   5   0       11.60       12.78      0.26 o 
   5   5   0        0.65        0.67      0.11 o 
   6   5   0        0.00        0.06      0.09 o 
   7   5   0        6.25        6.27      0.28 o 
   8   5   0        0.06        0.05      0.17 o 
  -9   6   0        0.05        0.09      0.26 o 
  -8   6   0       24.91       27.12      0.91 o 
  -7   6   0        1.01        1.15      0.15 o 
  -6   6   0        3.98        3.90      0.21 o 
  -5   6   0        0.86        1.09      0.15 o 
  -4   6   0       22.40       19.34      0.41 o 
  -3   6   0        4.05        3.42      0.16 o 
  -2   6   0       99.27       90.32      1.37 o 
  -1   6   0      117.16      120.12      1.72 o 
   0   6   0       67.20       57.24      0.92 o 
   1   6   0        0.06        0.64      0.10 o 
   2   6   0       22.89       19.84      0.42 o 
   3   6   0      231.52      224.61      3.13 o 
   4   6   0        9.82        9.26      0.31 o 
   5   6   0      277.70      280.87      3.90 o 
   6   6   0       13.45       14.66      0.41 o 
   7   6   0       53.31       52.39      1.17 o 
  -9   7   0        5.72        4.52      0.51 o 
  -8   7   0        4.11        4.64      0.33 o 
  -7   7   0        8.49        7.86      0.36 o 
  -6   7   0       28.16       29.56      0.72 o 
  -5   7   0        0.00        0.09      0.17 o 
  -4   7   0        0.87        0.52      0.12 o 
  -3   7   0       14.89       13.94      0.36 o 
  -2   7   0       24.63       23.49      0.47 o 
  -1   7   0      140.17      150.53      2.18 o 
   0   7   0      148.54      150.32      2.16 o 
   1   7   0        5.88        4.09      0.28 o 
   2   7   0        6.72        6.67      0.26 o 
   3   7   0        1.17        1.46      0.34 o 
   4   7   0        4.17        4.06      0.25 o 
   5   7   0        1.96        1.99      0.18 o 
   6   7   0        1.18        1.68      0.16 o 
   7   7   0       18.07       22.43      1.02 o 
  -8   8   0        3.18        2.96      0.30 o 
  -7   8   0        9.98        9.98      0.48 o 
  -6   8   0        3.44        2.99      0.24 o 
  -5   8   0        4.47        4.74      0.30 o 
  -4   8   0        0.06        0.13      0.12 o 
  -3   8   0        1.70        1.49      0.15 o 
  -2   8   0        5.78        4.91      0.23 o 
  -1   8   0        9.06        9.11      0.30 o 
   0   8   0        1.64        1.26      0.16 o 
   1   8   0        8.54        9.00      0.37 o 
   2   8   0       18.12       18.54      0.47 o 
   3   8   0       45.07       41.95      0.78 o 
   4   8   0        0.50        0.28      0.21 o 
   5   8   0       11.25       11.27      0.48 o 
   6   8   0        1.88        2.64      0.43 o 
   7   8   0        4.16        5.37      0.51 o 
  -7   9   0        0.32        0.46      0.20 o 
  -6   9   0       19.57       21.15      0.66 o 
  -5   9   0        1.95        2.18      0.24 o 
  -4   9   0       22.43       23.81      1.15 o 
  -3   9   0        8.85        9.47      0.33 o 
  -2   9   0       36.29       37.58      1.09 o 
  -1   9   0        6.94        7.68      0.44 o 
   0   9   0        0.60        0.41      0.12 o 
   1   9   0        7.78        8.42      0.31 o 
   2   9   0       48.84       47.55      0.91 o 
   3   9   0        1.03        2.01      0.20 o 
   4   9   0       41.84       46.48      1.11 o 
   5   9   0        0.00        0.05      0.20 o 
   6   9   0        8.43       10.06      0.77 o 
  -6  10   0        2.03        2.64      0.30 o 
  -5  10   0        1.40        1.84      0.24 o 
  -4  10   0        0.30        0.30      0.18 o 
  -3  10   0        2.43        2.66      0.38 o 
  -2  10   0        4.07        4.69      0.28 o 
  -1  10   0        0.92        0.63      0.15 o 
   0  10   0       11.81       13.01      0.45 o 
   1  10   0       14.63       15.00      0.42 o 
   2  10   0       17.71       15.67      0.44 o 
   3  10   0       13.93       14.63      0.57 o 
   4  10   0        2.29        2.64      0.30 o 
   5  10   0        7.27        7.35      0.64 o 
  -5  11   0        5.26        5.01      0.36 o 
  -4  11   0        3.01        3.47      0.30 o 
  -3  11   0        0.07        0.34      0.18 o 
  -2  11   0        3.58        3.87      0.26 o 
  -1  11   0        2.27        1.75      0.21 o 
   0  11   0       14.51       14.98      0.46 o 
   1  11   0        4.65        4.23      0.36 o 
   2  11   0        1.82        2.22      0.30 o 
   3  11   0        4.94        4.22      0.36 o 
   4  11   0        1.03        1.54      0.34 o 
  -3  12   0        2.34        2.99      0.43 o 
  -2  12   0        0.14        0.09      0.26 o 
  -1  12   0        3.95        4.26      0.38 o 
   0  12   0        0.07       -0.02      0.20 o 
   1  12   0        0.33        0.21      0.24 o 
  -1 -12   1        4.71        4.81      0.39 o 
   0 -12   1        0.75        1.00      0.27 o 
   1 -12   1        2.11        3.18      0.47 o 
   2 -12   1        0.86        0.51      0.34 o 
  -4 -11   1        2.00        2.69      0.33 o 
  -3 -11   1       12.08       12.03      0.54 o 
  -2 -11   1        0.50        1.16      0.27 o 
  -1 -11   1        4.22        3.80      0.33 o 
   0 -11   1        2.90        2.52      0.30 o 
   1 -11   1        0.71        0.13      0.24 o 
   2 -11   1        0.50        0.40      0.18 o 
   3 -11   1        6.98        8.03      0.42 o 
   4 -11   1        0.04       -0.09      0.18 o 
  -5 -10   1        0.96        0.96      0.26 o 
  -4 -10   1       19.33       19.25      0.69 o 
  -3 -10   1        4.85        3.65      0.33 o 
  -2 -10   1       22.62       24.22      1.45 o 
  -1 -10   1        0.79        0.77      0.24 o 
   0 -10   1       29.01       28.01      0.62 o 
   1 -10   1        1.38        1.75      0.20 o 
   2 -10   1        5.64        5.48      0.30 o 
   3 -10   1        1.97        1.94      0.24 o 
   4 -10   1        0.29       -0.26      0.18 o 
   5 -10   1        5.47        5.89      0.36 o 
   6 -10   1        0.46        0.38      0.20 o 
  -7  -9   1        0.33        0.34      0.34 o 
  -6  -9   1        6.35        8.17      0.45 o 
  -5  -9   1        4.45        3.55      0.30 o 
  -4  -9   1        9.76        8.83      0.45 o 
  -3  -9   1        0.32        0.29      0.20 o 
  -2  -9   1        3.92        4.04      0.37 o 
  -1  -9   1        3.31        4.02      0.28 o 
   0  -9   1       17.05       16.98      0.42 o 
   1  -9   1       92.79       91.32      1.44 o 
   2  -9   1       24.70       23.08      0.52 o 
   3  -9   1       16.22       15.01      0.68 o 
   4  -9   1        0.01       -0.02      0.14 o 
   5  -9   1        3.38        2.11      0.24 o 
   6  -9   1        0.17        0.34      0.18 o 
   7  -9   1        6.32        6.92      0.42 o 
  -8  -8   1        2.01        1.79      0.43 o 
  -7  -8   1        0.01        0.11      0.20 o 
  -6  -8   1       32.59       32.68      0.87 o 
  -5  -8   1        8.68        7.98      0.39 o 
  -4  -8   1      126.66      124.13      2.35 o 
  -3  -8   1       87.37       87.03      1.60 o 
  -2  -8   1      119.46      112.15      1.70 o 
  -1  -8   1       18.43       17.53      0.42 o 
   0  -8   1       71.97       71.37      1.15 o 
   1  -8   1        9.14        7.63      0.28 o 
   2  -8   1       38.65       39.13      0.72 o 
   3  -8   1        5.61        5.55      0.30 o 
   4  -8   1        0.01        0.17      0.12 o 
   5  -8   1        0.38        0.34      0.18 o 
   6  -8   1        7.21        6.27      0.51 o 
   7  -8   1        1.23        1.50      0.26 o 
   8  -8   1        1.48        1.02      0.34 o 
  -7  -7   1        0.18        0.09      0.18 o 
  -6  -7   1       10.78       10.43      0.45 o 
  -5  -7   1        1.62        1.48      0.20 o 
  -4  -7   1       33.23       29.09      0.59 o 
  -3  -7   1      308.82      324.65      4.48 o 
  -2  -7   1       29.02       34.46      1.15 o 
  -1  -7   1      539.31      570.99      7.70 o 
   0  -7   1       34.83       32.75      0.62 o 
   1  -7   1      154.07      148.31      2.17 o 
   2  -7   1      189.62      197.48      2.79 o 
   3  -7   1       76.89       76.17      1.45 o 
   4  -7   1       38.86       39.25      2.17 o 
   5  -7   1        8.37        7.25      0.36 o 
   6  -7   1       19.93       19.71      0.60 o 
   7  -7   1        0.73        0.34      0.18 o 
   8  -7   1        5.45        5.46      0.51 o 
  -7  -6   1        9.31        9.60      0.42 o 
  -6  -6   1        5.95        5.89      0.26 o 
  -5  -6   1        9.21        7.19      0.28 o 
  -4  -6   1      178.80      180.91      2.56 o 
  -3  -6   1        2.41        2.39      0.15 o 
  -2  -6   1      649.98      671.50     10.85 o 
  -1  -6   1        6.91        5.59      0.21 o 
   0  -6   1       26.33       27.84      0.43 o 
   1  -6   1      231.01      236.62      2.81 o 
   2  -6   1        7.43        7.04      0.22 o 
   3  -6   1        0.01        0.26      0.09 o 
   4  -6   1       55.04       55.25      0.90 o 
   5  -6   1       33.04       30.56      1.01 o 
   6  -6   1       12.29       13.65      0.39 o 
   7  -6   1        7.25        4.90      0.25 o 
   8  -6   1        4.22        3.07      0.34 o 
   9  -6   1        0.16        0.26      0.26 o 
  -9  -5   1       10.22        9.30      0.60 o 
  -8  -5   1        0.40        1.19      0.34 o 
  -7  -5   1       70.70       71.33      1.00 o 
  -6  -5   1       60.67       55.47      0.81 o 
  -5  -5   1      217.37      225.64      2.72 o 
  -4  -5   1       71.46       61.29      0.83 o 
  -3  -5   1        0.21        0.38      0.08 o 
  -2  -5   1     1375.20     1450.79     24.68 o 
  -1  -5   1       35.70       30.88      0.50 o 
   0  -5   1      825.14      865.86      9.95 o 
   1  -5   1      559.13      538.77      6.23 o 
   2  -5   1        2.37        1.02      0.09 o 
   3  -5   1      243.26      247.33      2.94 o 
   4  -5   1       25.05       25.22      0.41 o 
   5  -5   1       85.15       82.57      1.54 o 
   6  -5   1       13.29       10.11      0.31 o 
   7  -5   1       48.28       45.78      0.84 o 
   8  -5   1        0.00        0.04      0.18 o 
   9  -5   1        3.30        3.75      0.30 o 
 -10  -4   1        0.17        0.26      0.26 o 
  -9  -4   1        0.95        1.19      0.34 o 
  -8  -4   1        0.18        0.09      0.15 o 
  -7  -4   1        5.77        6.48      0.24 o 
  -6  -4   1      377.68      372.53      6.64 o 
  -5  -4   1      124.41      124.37      1.55 o 
  -4  -4   1      229.30      226.92      2.70 o 
  -3  -4   1       21.25       27.44      0.40 o 
  -2  -4   1      182.17      196.44      2.33 o 
  -1  -4   1      540.01      584.12      6.73 o 
   0  -4   1      586.94      615.84      7.08 o 
   1  -4   1      211.57      229.83      2.70 o 
   2  -4   1      481.46      534.97      6.17 o 
   3  -4   1     3594.37     4083.47     53.15 o 
   4  -4   1      245.97      266.99      3.17 o 
   5  -4   1      537.26      563.19      7.48 o 
   6  -4   1      134.18      132.23      1.92 o 
   7  -4   1        4.54        3.80      0.21 o 
   8  -4   1        5.41        4.74      0.43 o 
   9  -4   1        1.15        0.94      0.24 o 
 -10  -3   1        1.45        1.54      0.34 o 
  -9  -3   1        0.98        1.02      0.18 o 
  -8  -3   1        8.28        7.71      0.30 o 
  -7  -3   1       90.22       97.42      1.46 o 
  -6  -3   1       49.76       51.55      0.72 o 
  -5  -3   1      389.42      405.35      4.73 o 
  -4  -3   1       62.16       52.69      0.70 o 
  -3  -3   1     1553.38     1656.72     18.94 o 
  -2  -3   1      860.57      961.97     11.04 o 
  -1  -3   1     5561.69     4882.90    181.28 o 
   0  -3   1      373.25      386.10      4.45 o 
   1  -3   1      830.60      895.46     11.51 o 
   2  -3   1       15.94       17.64      0.26 o 
   3  -3   1     2238.93     2583.91     29.49 o 
   4  -3   1      227.58      225.08      2.69 o 
   5  -3   1      205.75      204.15      8.13 o 
   6  -3   1        3.77        3.76      0.20 o 
   7  -3   1        1.08        1.26      0.15 o 
   8  -3   1        0.09       -0.13      0.12 o 
   9  -3   1        0.01       -0.04      0.18 o 
  10  -3   1        0.50        0.94      0.24 o 
 -10  -2   1       11.36       11.20      1.11 o 
  -9  -2   1       34.35       34.43      1.45 o 
  -8  -2   1      439.40      456.05      6.15 o 
  -7  -2   1       41.80       41.22      1.03 o 
  -6  -2   1      517.27      520.04      6.99 o 
  -5  -2   1      264.74      270.55      3.19 o 
  -4  -2   1      905.56      968.36     11.12 o 
  -3  -2   1      266.91      253.88      2.97 o 
  -2  -2   1      882.38      955.69     10.96 o 
  -1  -2   1     8206.96     7113.41    362.81 o 
   0  -2   1     9635.20     8528.77    201.45 o 
   2  -2   1     3823.04     3772.46     88.68 o 
   3  -2   1      381.97      405.57      4.71 o 
   4  -2   1     1324.98     1412.71     16.18 o 
   5  -2   1       99.63      104.47      4.12 o 
   7  -2   1       55.48       55.23      1.15 o 
   8  -2   1        2.31        2.03      0.24 o 
   9  -2   1       11.01       11.94      0.48 o 
  10  -2   1        2.51        1.90      0.27 o 
 -11  -1   1        1.26        1.98      0.27 o 
 -10  -1   1       31.06       29.79      0.81 o 
  -9  -1   1        2.09        1.62      0.24 o 
  -8  -1   1       15.70       14.61      0.47 o 
  -7  -1   1       27.53       23.43      0.95 o 
  -6  -1   1        0.15        0.58      0.09 o 
  -5  -1   1      302.80      334.53      3.91 o 
  -4  -1   1      194.90      192.30      2.27 o 
  -3  -1   1      431.52      423.01      4.88 o 
  -2  -1   1       42.45       43.23      0.62 o 
  -1  -1   1     3477.92     2748.65     62.52 o 
   0  -1   1       85.83       83.87      1.15 o 
   1  -1   1       17.17       19.06      0.26 o 
   2  -1   1      752.40      793.25      9.76 o 
   3  -1   1        5.48        5.35      0.13 o 
   4  -1   1      361.74      342.16      3.99 o 
   5  -1   1        3.29        1.73      0.10 o 
   6  -1   1       51.72       49.12      0.82 o 
   7  -1   1       22.25       22.76      0.81 o 
   8  -1   1        3.27        4.19      0.30 o 
   9  -1   1        0.59        0.81      0.24 o 
  10  -1   1        0.12        0.04      0.18 o 
 -11   0   1        0.07       -0.09      0.18 o 
 -10   0   1      132.96      138.37      3.92 o 
  -9   0   1        0.50        1.07      0.15 o 
  -8   0   1        7.55        8.02      0.30 o 
  -7   0   1        6.95        6.57      0.25 o 
  -6   0   1       91.80       86.93      3.37 o 
  -5   0   1      147.72      168.62      2.00 o 
  -4   0   1     1409.30     1523.85     17.43 o 
  -3   0   1      296.88      312.84      3.63 o 
  -2   0   1      822.07      869.87     11.39 o 
  -1   0   1      109.78      109.77      1.29 o 
   0   0   1       63.27       58.68      1.36 o 
   1   0   1     1293.37     1402.95     16.17 o 
   2   0   1      138.68      140.22      1.65 o 
   3   0   1        0.82        0.77      0.05 o 
   4   0   1       50.76       48.61      0.65 o 
   5   0   1       67.44       70.79      0.92 o 
   6   0   1       57.56       57.40      1.11 o 
   7   0   1       18.55       16.38      0.48 o 
   8   0   1       49.99       48.68      1.09 o 
   9   0   1        6.52        6.45      0.36 o 
  10   0   1        3.93        4.61      0.36 o 
 -11   1   1        2.84        3.37      0.30 o 
 -10   1   1       14.01       13.12      0.55 o 
  -9   1   1        4.86        5.44      0.25 o 
  -8   1   1       73.90       69.16      1.12 o 
  -7   1   1      121.48      120.43      3.14 o 
  -6   1   1       75.60       76.17      3.15 o 
  -5   1   1       18.83        9.40      0.25 o 
  -4   1   1      705.19      721.34      9.47 o 
  -3   1   1       31.01       26.29      0.42 o 
  -2   1   1     1011.83     1024.66     11.88 o 
  -1   1   1      120.71       96.51      1.57 o 
   0   1   1       10.49       10.36      0.18 o 
   1   1   1     2465.49     2405.69     54.62 o 
   2   1   1      429.69      434.24      5.01 o 
   3   1   1      717.21      707.22      8.12 o 
   4   1   1      308.24      336.89      3.94 o 
   5   1   1      264.14      257.79      3.06 o 
   6   1   1       77.09       85.63      1.57 o 
   7   1   1        0.78        1.03      0.21 o 
   8   1   1       15.24       16.80      0.54 o 
   9   1   1        2.55        2.09      0.24 o 
  10   1   1        0.26        0.38      0.30 o 
 -11   2   1        0.22        0.21      0.18 o 
 -10   2   1        2.79        2.48      0.24 o 
  -9   2   1        1.26        1.04      0.15 o 
  -8   2   1        3.64        2.54      0.20 o 
  -7   2   1       28.56       29.17      0.56 o 
  -6   2   1       17.44       17.46      0.91 o 
  -5   2   1        0.03        0.52      0.10 o 
  -4   2   1      125.61      135.77      1.87 o 
  -3   2   1       13.63       14.89      0.24 o 
  -2   2   1      795.89      870.43     13.00 o 
  -1   2   1        2.70        4.53      0.10 o 
   0   2   1     1354.67     1425.05     19.76 o 
   1   2   1       26.99       23.49      0.32 o 
   2   2   1      320.57      310.25      3.61 o 
   3   2   1        1.16        1.15      0.07 o 
   4   2   1      482.71      519.22      6.02 o 
   5   2   1      122.30      120.33      1.99 o 
   6   2   1      134.45      133.29      2.38 o 
   7   2   1        2.87        2.73      0.24 o 
   8   2   1        3.70        4.61      0.30 o 
   9   2   1        7.64        8.44      0.42 o 
 -10   3   1       12.24       11.96      0.48 o 
  -9   3   1       24.98       22.59      0.54 o 
  -8   3   1       45.33       42.43      1.28 o 
  -7   3   1       26.07       27.87      0.68 o 
  -6   3   1      191.27      184.51      4.09 o 
  -5   3   1       40.72       34.98      0.59 o 
  -4   3   1        3.57        3.00      0.17 o 
  -3   3   1       56.65       59.00      0.73 o 
  -2   3   1       79.84       72.82      0.88 o 
  -1   3   1      195.53      209.88      2.45 o 
   0   3   1      985.83      999.63     17.21 o 
   1   3   1        7.03       10.26      0.23 o 
   2   3   1     2179.37     2501.39     28.54 o 
   3   3   1        0.59        0.06      0.07 o 
   4   3   1      216.29      240.42      2.86 o 
   5   3   1        6.34        5.27      0.17 o 
   6   3   1        1.35        1.61      0.20 o 
   7   3   1       26.36       28.11      0.72 o 
   8   3   1       12.00       11.00      0.42 o 
   9   3   1        0.26        0.34      0.18 o 
 -10   4   1        0.26        0.21      0.21 o 
  -9   4   1        8.95       11.07      0.50 o 
  -8   4   1       53.32       54.35      0.98 o 
  -7   4   1       55.99       52.45      0.89 o 
  -6   4   1      121.00      119.00      2.10 o 
  -5   4   1       15.58       11.68      0.48 o 
  -4   4   1        1.61        1.20      0.09 o 
  -3   4   1      785.95      757.08     10.50 o 
  -2   4   1        6.93        5.49      0.30 o 
  -1   4   1      984.82      957.57     12.72 o 
   0   4   1       12.21       20.34      0.38 o 
   1   4   1      455.01      437.61      5.06 o 
   2   4   1       50.26       26.01      0.38 o 
   3   4   1       91.30       95.54      1.20 o 
   4   4   1      101.58       91.81      1.17 o 
   5   4   1      209.36      212.31      2.57 o 
   6   4   1      321.21      325.10      4.48 o 
   7   4   1       17.22       18.89      0.68 o 
   8   4   1       27.00       24.87      0.72 o 
   9   4   1        3.06        4.14      0.30 o 
 -10   5   1        1.81        2.06      0.24 o 
  -9   5   1       45.21       38.45      0.84 o 
  -8   5   1       52.50       50.43      1.05 o 
  -7   5   1        0.00        0.09      0.10 o 
  -6   5   1       21.34       21.22      0.44 o 
  -5   5   1       31.43       31.90      0.57 o 
  -4   5   1       11.27       12.22      0.23 o 
  -3   5   1        3.12        2.62      0.15 o 
  -2   5   1        7.72        8.21      0.16 o 
  -1   5   1       78.85       66.25      1.00 o 
   0   5   1      275.00      310.99      4.23 o 
   1   5   1      228.78      219.59      2.60 o 
   2   5   1      150.59      152.39      1.85 o 
   3   5   1       99.77       96.09      2.43 o 
   4   5   1       28.58       28.85      0.47 o 
   5   5   1       16.89       16.31      0.35 o 
   6   5   1       34.21       35.12      0.67 o 
   7   5   1       39.97       44.78      1.41 o 
   8   5   1       18.46       18.76      0.85 o 
   9   5   1        1.87        2.90      0.43 o 
 -10   6   1        2.26        3.71      0.30 o 
  -9   6   1        0.08        0.17      0.15 o 
  -8   6   1        3.88        3.63      0.25 o 
  -7   6   1       44.81       41.07      0.77 o 
  -6   6   1        0.35        0.39      0.12 o 
  -5   6   1       77.80       73.54      1.13 o 
  -4   6   1        2.02        1.35      0.10 o 
  -3   6   1       10.18        8.71      0.48 o 
  -2   6   1        4.39        3.32      0.18 o 
  -1   6   1        1.72        1.86      0.15 o 
   0   6   1        0.47        0.96      0.11 o 
   1   6   1       14.58       12.81      0.31 o 
   2   6   1        3.89        2.87      0.16 o 
   3   6   1       38.38       39.28      0.78 o 
   4   6   1       90.35       79.34      1.26 o 
   5   6   1        2.30        1.61      0.16 o 
   6   6   1        6.92        6.74      0.36 o 
   7   6   1       29.09       32.76      0.87 o 
   8   6   1       12.54       15.78      0.85 o 
  -9   7   1        0.01        0.17      0.18 o 
  -8   7   1        4.86        3.37      0.27 o 
  -7   7   1       19.98       22.56      0.66 o 
  -6   7   1        6.08        6.01      0.36 o 
  -5   7   1       72.20       75.58      1.48 o 
  -4   7   1       13.89       14.71      0.45 o 
  -3   7   1       77.75       76.67      1.20 o 
  -2   7   1      169.90      174.58      3.00 o 
  -1   7   1       50.34       52.92      2.34 o 
   0   7   1      106.27      102.44      1.52 o 
   1   7   1       41.55       36.59      0.67 o 
   2   7   1        9.79       11.02      0.31 o 
   3   7   1      321.63      325.23      4.51 o 
   4   7   1        0.00        0.04      0.11 o 
   5   7   1       55.04       60.52      1.30 o 
   6   7   1       48.12       49.66      1.11 o 
   7   7   1       13.52       14.50      0.54 o 
  -9   8   1        0.80        0.34      0.34 o 
  -8   8   1        0.04        0.04      0.18 o 
  -7   8   1        0.12        0.13      0.18 o 
  -6   8   1        0.98        0.34      0.18 o 
  -5   8   1        3.98        5.00      0.30 o 
  -4   8   1        0.12        0.13      0.13 o 
  -3   8   1        4.74        4.94      0.36 o 
  -2   8   1        0.08        0.15      0.13 o 
  -1   8   1        7.77        8.44      0.30 o 
   0   8   1        6.85        5.92      0.25 o 
   1   8   1        2.52        2.06      0.16 o 
   2   8   1       44.59       39.34      0.90 o 
   3   8   1        5.57        5.85      0.26 o 
   4   8   1       21.85       19.99      0.51 o 
   5   8   1       28.73       30.14      0.81 o 
   6   8   1        0.31        0.40      0.20 o 
   7   8   1        0.29        0.77      0.34 o 
  -8   9   1        1.55        1.90      0.27 o 
  -7   9   1        6.15        6.27      0.43 o 
  -6   9   1        4.92        5.38      0.36 o 
  -5   9   1        2.77        1.97      0.30 o 
  -4   9   1        4.90        4.65      0.43 o 
  -3   9   1        0.84        1.26      0.16 o 
  -2   9   1        2.84        2.14      0.20 o 
  -1   9   1        4.61        4.25      0.34 o 
   0   9   1       14.89       13.40      0.39 o 
   1   9   1        6.58        6.19      0.49 o 
   2   9   1       19.40       18.47      0.47 o 
   3   9   1        2.52        1.67      0.20 o 
   4   9   1       25.09       22.32      0.56 o 
   5   9   1        0.61        0.94      0.34 o 
   6   9   1        0.00        0.26      0.34 o 
  -7  10   1        0.12        0.13      0.18 o 
  -6  10   1        2.58        3.28      0.30 o 
  -5  10   1        2.36        2.30      0.51 o 
  -4  10   1        7.75        7.17      0.36 o 
  -3  10   1        8.35        8.29      0.43 o 
  -2  10   1        4.89        5.08      0.28 o 
  -1  10   1       24.66       23.35      0.80 o 
   0  10   1        1.43        1.44      0.20 o 
   1  10   1       20.24       20.61      0.52 o 
   2  10   1        6.22        7.05      0.31 o 
   3  10   1        0.28        0.06      0.16 o 
   4  10   1       19.45       19.02      0.94 o 
   5  10   1        3.67        5.54      0.60 o 
  -5  11   1        1.23        1.13      0.24 o 
  -4  11   1        0.74        0.38      0.24 o 
  -3  11   1        0.09        0.04      0.18 o 
  -2  11   1        0.00        0.00      0.18 o 
  -1  11   1        0.00        0.07      0.16 o 
   0  11   1        2.83        2.57      0.23 o 
   1  11   1        0.09        0.22      0.16 o 
   2  11   1        0.28       -0.05      0.16 o 
   3  11   1        0.66        0.90      0.24 o 
  -3  12   1        2.64        2.64      0.43 o 
  -2  12   1        0.56        0.51      0.20 o 
  -1  12   1        5.82        5.80      0.62 o 
   0  12   1        2.21        2.38      0.24 o 
  -1 -12   2        1.40        1.83      0.38 o 
   0 -12   2        7.55        7.08      0.48 o 
   1 -12   2        5.05        4.75      0.43 o 
  -4 -11   2       23.87       21.19      0.75 o 
  -3 -11   2        6.46        5.60      0.43 o 
  -2 -11   2        0.18        0.38      0.24 o 
  -1 -11   2       18.95       18.81      0.66 o 
   0 -11   2        2.42        2.30      0.30 o 
   1 -11   2       10.68       10.93      0.51 o 
   2 -11   2       10.72       10.32      0.68 o 
   3 -11   2        0.42        0.43      0.18 o 
   4 -11   2        2.78        3.31      0.72 o 
  -6 -10   2        2.05        2.58      0.33 o 
  -5 -10   2        6.45        6.15      0.42 o 
  -4 -10   2       39.16       36.07      0.99 o 
  -3 -10   2        1.02        0.89      0.55 o 
  -2 -10   2       22.18       18.47      0.66 o 
  -1 -10   2        0.03        0.00      0.18 o 
   0 -10   2        1.67        1.41      0.24 o 
   1 -10   2       32.93       30.51      0.84 o 
   2 -10   2        3.49        3.73      0.25 o 
   3 -10   2        0.00        0.17      0.26 o 
   4 -10   2        8.94        9.87      0.45 o 
   5 -10   2        1.87        1.75      0.38 o 
  -7  -9   2       16.17       20.78      0.94 o 
  -6  -9   2        4.82        4.48      0.36 o 
  -5  -9   2        0.00        0.40      0.20 o 
  -4  -9   2        5.10        6.29      0.47 o 
  -3  -9   2      110.64      105.99      2.08 o 
  -2  -9   2       91.19       91.40      1.84 o 
  -1  -9   2        1.18        1.17      0.38 o 
   0  -9   2       17.07       16.70      0.96 o 
   1  -9   2        2.96        2.64      0.20 o 
   2  -9   2        2.80        1.89      0.20 o 
   3  -9   2       18.00       15.52      0.68 o 
   4  -9   2        0.22       -0.04      0.18 o 
   5  -9   2        3.14        3.77      0.30 o 
   6  -9   2        2.27        2.14      0.24 o 
  -8  -8   2        2.77        3.40      0.33 o 
  -7  -8   2       40.80       42.51      1.05 o 
  -6  -8   2        0.24        1.12      0.90 o 
  -5  -8   2        2.74        3.47      1.02 o 
  -4  -8   2      130.34      120.25      2.32 o 
  -3  -8   2      203.51      197.98      3.84 o 
  -2  -8   2       39.82       36.01      0.87 o 
  -1  -8   2       63.56       61.77      1.03 o 
   0  -8   2       26.43       26.05      0.55 o 
   1  -8   2       25.27       25.35      0.56 o 
   2  -8   2       16.02       16.65      0.41 o 
   3  -8   2        6.83        7.29      0.36 o 
   4  -8   2       10.43        9.89      0.42 o 
   5  -8   2       17.64       18.69      0.60 o 
   6  -8   2        4.55        3.70      0.34 o 
   7  -8   2        5.50        5.03      0.51 o 
  -8  -7   2       12.35       13.93      0.98 o 
  -7  -7   2       33.70       32.08      1.66 o 
  -6  -7   2       29.42       30.48      0.81 o 
  -5  -7   2       59.14       58.69      1.66 o 
  -4  -7   2        8.31        7.67      0.55 o 
  -3  -7   2        3.76        3.55      0.20 o 
  -2  -7   2      210.97      212.04      2.98 o 
  -1  -7   2       13.91       12.55      0.33 o 
   0  -7   2      120.23      123.93      1.80 o 
   1  -7   2       41.18       41.31      1.19 o 
   2  -7   2      147.29      143.58      4.77 o 
   3  -7   2       29.76       29.93      0.98 o 
   4  -7   2        0.00        0.10      0.11 o 
   5  -7   2        6.68        5.04      0.25 o 
   6  -7   2       27.26       23.96      0.56 o 
   7  -7   2       50.50       44.37      1.05 o 
   8  -7   2        9.60       10.61      0.51 o 
  -8  -6   2        8.67        8.27      0.60 o 
  -7  -6   2       14.27       12.07      0.48 o 
  -6  -6   2       39.34       35.63      0.87 o 
  -5  -6   2      411.65      423.00      5.79 o 
  -4  -6   2        1.90        2.69      0.15 o 
  -3  -6   2       35.52       33.23      0.50 o 
  -2  -6   2      200.06      204.76      6.30 o 
  -1  -6   2       66.48       69.20      0.90 o 
   1  -6   2       12.02       10.85      0.26 o 
   2  -6   2        9.99        9.78      0.41 o 
   3  -6   2      109.44      122.43      1.53 o 
   4  -6   2      261.21      274.40      3.99 o 
   5  -6   2      137.56      138.70      2.02 o 
   6  -6   2       23.43       23.76      0.52 o 
   7  -6   2       64.80       60.77      1.33 o 
   8  -6   2        0.44        0.40      0.20 o 
 -10  -5   2        6.27        6.99      0.60 o 
  -9  -5   2        8.35       10.06      0.55 o 
  -8  -5   2       11.80       12.09      0.55 o 
  -7  -5   2       17.24       15.38      0.42 o 
  -6  -5   2      147.07      158.41      2.62 o 
  -5  -5   2       80.25       74.33      1.00 o 
  -3  -5   2      728.30      772.50      9.65 o 
  -2  -5   2      192.57      192.60      2.30 o 
  -1  -5   2      917.77      973.18     11.16 o 
   0  -5   2      205.98      201.21      2.39 o 
   1  -5   2       67.27       71.52      1.05 o 
   2  -5   2      151.76      164.21      2.28 o 
   3  -5   2      177.57      190.78      2.30 o 
   5  -5   2      350.22      356.37      4.84 o 
   6  -5   2        7.19        8.62      0.36 o 
   7  -5   2        3.16        2.82      0.24 o 
   8  -5   2        7.90        6.88      0.77 o 
   9  -5   2        0.03        0.17      0.18 o 
 -10  -4   2       12.15       14.50      0.77 o 
  -9  -4   2       91.00       93.40      1.87 o 
  -8  -4   2        3.04        3.07      0.24 o 
  -7  -4   2      590.09      593.53     12.13 o 
  -6  -4   2      170.38      165.52      3.11 o 
  -5  -4   2      239.72      236.67      2.83 o 
  -4  -4   2      582.26      559.46      6.48 o 
  -3  -4   2       22.07       25.08      0.38 o 
  -2  -4   2       32.73       42.52      0.56 o 
  -1  -4   2      914.84      974.66     11.17 o 
   0  -4   2      214.73      210.49      2.47 o 
   1  -4   2     1244.09     1395.43     18.18 o 
   2  -4   2      610.24      689.49      7.96 o 
   3  -4   2      698.21      729.98     10.49 o 
   4  -4   2        1.20        1.54      0.11 o 
   5  -4   2       51.27       52.86      1.05 o 
   6  -4   2       47.03       52.36      1.11 o 
   7  -4   2        0.09        0.30      0.18 o 
   8  -4   2        2.74        4.01      0.30 o 
   9  -4   2        1.05        0.90      0.24 o 
 -10  -3   2        2.27        1.54      0.34 o 
  -9  -3   2       22.38       22.46      0.77 o 
  -8  -3   2       67.49       66.04      1.07 o 
  -7  -3   2        4.75        4.26      0.19 o 
  -6  -3   2      235.94      223.38      4.68 o 
  -5  -3   2        0.10        0.27      0.10 o 
  -4  -3   2      274.55      298.29      3.48 o 
  -3  -3   2      352.57      366.80      4.25 o 
  -2  -3   2      249.65      239.98      2.80 o 
  -1  -3   2        3.78        4.95      0.11 o 
   0  -3   2      162.08      157.92      1.86 o 
   1  -3   2       14.78       19.39      0.39 o 
   2  -3   2      128.70      131.98      1.59 o 
   3  -3   2       20.41       14.65      0.34 o 
   4  -3   2       19.80       19.50      0.38 o 
   5  -3   2      247.66      241.77      3.32 o 
   6  -3   2        2.85        2.99      0.38 o 
   7  -3   2        1.72        1.42      0.18 o 
   8  -3   2       21.90       21.90      1.79 o 
   9  -3   2        0.44        1.17      0.24 o 
 -11  -2   2       35.36       33.01      1.28 o 
 -10  -2   2       58.26       62.09      1.96 o 
  -9  -2   2      121.64      126.64      1.90 o 
  -8  -2   2      102.21      107.54      1.61 o 
  -7  -2   2       14.37       12.37      0.52 o 
  -6  -2   2        1.33        2.31      0.13 o 
  -5  -2   2      249.29      243.15      2.87 o 
  -4  -2   2      696.25      731.04      8.41 o 
  -3  -2   2      144.44      132.80      1.59 o 
  -2  -2   2      122.53      133.37      1.58 o 
  -1  -2   2      238.04      250.83      2.92 o 
   0  -2   2      130.79      140.70      1.66 o 
   1  -2   2      758.66      840.85      9.63 o 
   2  -2   2       67.65       70.87      1.02 o 
   3  -2   2      248.90      262.32      3.08 o 
   4  -2   2       12.59       12.29      0.23 o 
   5  -2   2       65.55       63.09      1.74 o 
   6  -2   2       31.76       30.86      0.75 o 
   7  -2   2       49.24       44.70      1.03 o 
   8  -2   2        8.05        7.87      0.39 o 
   9  -2   2       28.74       28.49      0.84 o 
 -11  -1   2        2.47        2.05      0.34 o 
 -10  -1   2        0.03        0.00      0.15 o 
  -9  -1   2       31.31       30.64      0.64 o 
  -8  -1   2        0.11        0.06      0.10 o 
  -7  -1   2       16.97       20.98      0.44 o 
  -6  -1   2      207.71      206.05      2.46 o 
  -5  -1   2       12.46        6.71      0.18 o 
  -4  -1   2        7.53        7.85      0.18 o 
  -3  -1   2     1917.61     2052.61     26.78 o 
  -2  -1   2        4.65        5.69      0.12 o 
  -1  -1   2      656.04      650.22      7.56 o 
   0  -1   2       47.37       52.56      0.65 o 
   1  -1   2      597.62      588.63      6.77 o 
   2  -1   2      385.62      379.47      4.38 o 
   3  -1   2        1.24        1.18      0.10 o 
   4  -1   2      266.41      253.44      3.10 o 
   5  -1   2      155.54      164.08      1.99 o 
   6  -1   2       15.13       12.22      0.51 o 
   7  -1   2       25.02       24.61      0.66 o 
   8  -1   2       23.06       23.36      0.69 o 
   9  -1   2       16.60       17.70      0.60 o 
 -11   0   2        0.11        0.09      0.18 o 
 -10   0   2       15.44       14.65      0.44 o 
  -9   0   2       34.02       31.07      0.66 o 
  -8   0   2        3.79        3.08      0.20 o 
  -7   0   2        0.00        0.00      0.10 o 
  -6   0   2        0.71        0.73      0.15 o 
  -5   0   2       30.29       35.89      0.57 o 
  -4   0   2      213.23      200.14      2.36 o 
  -3   0   2        0.44        1.11      0.17 o 
  -2   0   2      492.11      453.37      5.22 o 
  -1   0   2     1306.85     1422.03     16.31 o 
   0   0   2      680.20      716.56      8.30 o 
   1   0   2       90.97       92.78      1.30 o 
   2   0   2      360.06      360.10      4.18 o 
   3   0   2       34.88       35.21      0.49 o 
   4   0   2      269.95      272.12      3.20 o 
   5   0   2        0.12        0.20      0.10 o 
   6   0   2      339.94      340.83      5.67 o 
   7   0   2       19.75       17.87      0.54 o 
   8   0   2        7.56        8.02      0.36 o 
   9   0   2       15.18       16.46      0.60 o 
 -11   1   2        1.23        1.52      0.24 o 
 -10   1   2       13.61       12.46      0.39 o 
  -9   1   2      146.10      147.45      2.17 o 
  -8   1   2       19.06       18.24      0.53 o 
  -7   1   2      141.47      137.51      2.38 o 
  -6   1   2      709.57      702.44      9.27 o 
  -5   1   2       80.10       83.15      1.21 o 
  -4   1   2      668.31      688.33      9.06 o 
  -3   1   2      191.64      175.82      2.06 o 
  -2   1   2        3.31        8.05      0.17 o 
  -1   1   2      277.04      280.97      3.25 o 
   0   1   2        9.42       14.37      0.20 o 
   1   1   2      749.13      712.79     17.81 o 
   2   1   2       12.77       11.83      0.20 o 
   3   1   2      474.92      516.39      5.97 o 
   4   1   2      300.91      299.47      3.52 o 
   5   1   2      224.10      233.77      3.25 o 
   6   1   2       15.63       15.74      0.48 o 
   7   1   2       10.82       10.88      0.42 o 
   8   1   2        0.69        0.81      0.18 o 
   9   1   2        1.26        1.20      0.24 o 
 -11   2   2        1.16        1.80      0.30 o 
 -10   2   2        0.08        0.43      0.15 o 
  -9   2   2       29.55       31.09      0.96 o 
  -8   2   2        7.49       10.08      0.39 o 
  -7   2   2      266.21      261.03      3.58 o 
  -6   2   2        4.05        5.04      0.26 o 
  -5   2   2      512.94      543.82      7.20 o 
  -4   2   2      488.45      486.10      6.43 o 
  -3   2   2      212.17      201.92      2.37 o 
  -2   2   2     3486.59     3319.51     38.59 o 
  -1   2   2     1160.19     1211.20     13.87 o 
   0   2   2     1168.09     1243.79     18.27 o 
   1   2   2     2031.25     2049.06     33.48 o 
   2   2   2      485.47      515.31      5.96 o 
   3   2   2      276.03      234.41      2.76 o 
   4   2   2       52.86       44.07      0.63 o 
   5   2   2       28.55       23.30      0.47 o 
   6   2   2      439.65      448.82      6.12 o 
   7   2   2      115.80      115.61      2.17 o 
   8   2   2       14.58       15.74      0.54 o 
   9   2   2        0.01        0.26      0.26 o 
 -11   3   2       17.97       20.69      0.66 o 
 -10   3   2       12.74        9.02      0.34 o 
  -9   3   2        0.00        0.00      0.15 o 
  -8   3   2      226.10      211.89      2.99 o 
  -7   3   2       24.47       23.40      0.49 o 
  -6   3   2       32.79       29.93      0.80 o 
  -5   3   2       10.59       12.57      0.30 o 
  -4   3   2        2.94        1.95      0.09 o 
  -3   3   2        0.63        0.71      0.04 o 
  -2   3   2      294.53      279.01      3.51 o 
  -1   3   2       47.48       36.80      0.54 o 
   0   3   2      178.06      164.08      1.93 o 
   1   3   2     1301.48     1438.93     16.47 o 
   2   3   2       17.34       17.21      0.54 o 
   3   3   2      657.39      678.33      7.83 o 
   4   3   2        8.04        8.53      0.23 o 
   5   3   2        3.37        2.85      0.21 o 
   6   3   2      267.11      274.82      5.32 o 
   7   3   2        3.50        2.65      0.24 o 
   8   3   2       38.47       40.50      0.99 o 
   9   3   2        3.68        4.78      0.36 o 
 -11   4   2        1.91        2.46      0.25 o 
 -10   4   2        2.77        1.83      0.20 o 
  -9   4   2        0.68        0.65      0.17 o 
  -8   4   2        3.02        2.66      0.22 o 
  -7   4   2        0.05        0.20      0.10 o 
  -6   4   2       27.80       25.33      0.49 o 
  -5   4   2       67.18       60.24      0.94 o 
  -4   4   2      110.09      110.23      1.35 o 
  -3   4   2       84.52       83.12      1.03 o 
  -2   4   2        1.43        1.95      0.21 o 
  -1   4   2       25.86       22.01      0.31 o 
   0   4   2       37.36       41.21      0.55 o 
   1   4   2       83.08       83.99      1.04 o 
   2   4   2      237.61      240.04      2.83 o 
   3   4   2        0.41        0.20      0.06 o 
   4   4   2       38.02       37.25      0.56 o 
   5   4   2        2.57        1.54      0.15 o 
   6   4   2        0.05        0.16      0.12 o 
   7   4   2        1.36        1.39      0.24 o 
   8   4   2       21.12       25.29      0.75 o 
 -10   5   2       20.40       22.42      0.71 o 
  -9   5   2        4.61        5.48      0.28 o 
  -8   5   2        1.64        2.18      0.18 o 
  -7   5   2       23.14       22.78      0.49 o 
  -6   5   2       43.22       44.09      0.77 o 
  -5   5   2      136.24      140.25      1.99 o 
  -4   5   2       98.24       96.04      1.20 o 
  -3   5   2      231.59      227.46      2.70 o 
  -2   5   2       16.36       15.67      0.27 o 
  -1   5   2      546.93      566.45      7.61 o 
   0   5   2        4.75        2.51      0.15 o 
   1   5   2       17.92       13.33      0.25 o 
   2   5   2      355.95      340.33      6.38 o 
   3   5   2       76.03       76.25      1.01 o 
   4   5   2      287.24      290.72      4.00 o 
   5   5   2       57.98       56.39      1.17 o 
   6   5   2        5.94        5.49      0.33 o 
   7   5   2      111.51      114.11      3.07 o 
   8   5   2        1.34        1.62      0.34 o 
 -10   6   2        0.33        0.26      0.15 o 
  -9   6   2        6.81        7.09      0.31 o 
  -8   6   2       19.39       16.59      0.44 o 
  -7   6   2        1.22        1.84      0.54 o 
  -6   6   2        7.80        8.40      0.28 o 
  -5   6   2        0.26        0.00      0.10 o 
  -4   6   2       30.93       35.37      0.62 o 
  -3   6   2       27.57       29.55      0.66 o 
  -2   6   2       14.92       17.01      0.77 o 
  -1   6   2       19.13       20.29      0.41 o 
   0   6   2        3.56        2.58      0.23 o 
   1   6   2        8.95        8.34      0.26 o 
   2   6   2       28.66       28.34      0.56 o 
   3   6   2        0.62        1.52      0.29 o 
   4   6   2       60.13       60.14      1.26 o 
   5   6   2        0.08        0.21      0.21 o 
   6   6   2        3.02        3.02      0.27 o 
   7   6   2        6.73        7.96      0.72 o 
  -9   7   2        4.88        5.83      0.43 o 
  -8   7   2        3.32        3.33      0.30 o 
  -7   7   2        3.92        3.25      0.30 o 
  -6   7   2       19.41       17.24      0.54 o 
  -5   7   2        4.91        5.39      0.34 o 
  -4   7   2       36.65       32.89      0.62 o 
  -3   7   2        2.17        1.68      0.15 o 
  -2   7   2        0.41        0.96      0.14 o 
  -1   7   2       32.45       28.32      0.56 o 
   0   7   2        2.52        3.99      0.66 o 
   1   7   2       33.39       31.65      0.61 o 
   2   7   2       34.27       32.70      0.64 o 
   3   7   2       12.20       11.94      0.36 o 
   4   7   2       63.29       55.00      1.17 o 
   5   7   2        0.33        0.00      0.18 o 
   6   7   2        3.74        2.82      0.30 o 
   7   7   2       11.13       11.45      0.51 o 
  -9   8   2        2.44        3.38      0.34 o 
  -8   8   2        7.45        6.94      0.72 o 
  -7   8   2       15.90       16.27      0.57 o 
  -6   8   2        1.57        1.37      0.24 o 
  -5   8   2       52.55       53.63      1.17 o 
  -4   8   2       19.24       16.67      0.54 o 
  -3   8   2        3.62        3.31      0.20 o 
  -2   8   2      138.50      138.25      2.25 o 
  -1   8   2        7.16        5.83      0.29 o 
   0   8   2      118.60      113.05      1.72 o 
   1   8   2       46.21       43.92      0.80 o 
   2   8   2       12.75       10.39      0.34 o 
   3   8   2       56.53       58.93      1.01 o 
   4   8   2       22.34       25.03      0.75 o 
   5   8   2       19.77       17.74      0.60 o 
   6   8   2       12.95       15.35      0.60 o 
  -8   9   2        0.77        0.51      0.24 o 
  -7   9   2        3.96        2.77      0.30 o 
  -6   9   2        1.93        1.86      0.34 o 
  -5   9   2        4.18        4.78      0.36 o 
  -4   9   2        1.53        1.27      0.24 o 
  -3   9   2        1.96        1.43      0.20 o 
  -2   9   2       10.29       10.49      0.42 o 
  -1   9   2        0.87        0.63      0.15 o 
   0   9   2        4.34        3.56      0.21 o 
   1   9   2        3.15        2.50      0.20 o 
   2   9   2        0.81        0.63      0.16 o 
   3   9   2        2.03        1.66      0.26 o 
   4   9   2        0.74        0.66      0.20 o 
   5   9   2        0.77        1.56      0.27 o 
  -7  10   2        0.28        0.21      0.24 o 
  -6  10   2        1.86        1.37      0.24 o 
  -5  10   2        0.17        0.47      0.24 o 
  -4  10   2        0.95        1.24      0.24 o 
  -3  10   2        2.16        2.25      0.20 o 
  -2  10   2        1.28        1.34      0.20 o 
  -1  10   2       18.02       17.84      0.47 o 
   0  10   2        6.13        5.38      0.30 o 
   1  10   2        9.85        9.25      0.36 o 
   2  10   2        0.43        0.96      0.18 o 
   3  10   2        0.49        0.99      0.24 o 
   4  10   2        0.02       -0.26      0.18 o 
  -5  11   2       12.41       14.20      0.77 o 
  -4  11   2       20.68       22.35      1.07 o 
  -3  11   2       10.96       11.54      0.51 o 
  -2  11   2        2.41        2.53      0.25 o 
  -1  11   2       13.11       14.06      0.67 o 
   0  11   2       10.11        9.60      0.38 o 
   1  11   2        6.06        7.23      0.34 o 
   2  11   2        3.51        4.93      0.29 o 
  -2  12   2        2.39        2.48      0.26 o 
  -1  12   2        0.22        0.68      0.34 o 
  -4 -11   3        3.33        2.69      0.33 o 
  -3 -11   3        0.93        1.77      0.30 o 
  -2 -11   3       15.88       16.74      0.63 o 
  -1 -11   3        7.02        7.32      0.45 o 
   0 -11   3        0.09       -0.17      0.26 o 
   1 -11   3        3.88        3.43      0.47 o 
   2 -11   3        0.22        0.34      0.34 o 
   3 -11   3        2.15        1.96      0.43 o 
  -6 -10   3        7.79       10.00      0.54 o 
  -5 -10   3       19.98       19.32      0.69 o 
  -4 -10   3        3.61        2.90      0.30 o 
  -3 -10   3       86.08       84.57      1.78 o 
  -2 -10   3       12.82       12.63      0.54 o 
  -1 -10   3        9.74       11.16      0.55 o 
   0 -10   3        0.68        0.34      0.18 o 
   1 -10   3        6.86        7.43      0.42 o 
   2 -10   3        0.17        0.09      0.18 o 
   3 -10   3        0.65        0.94      0.34 o 
   4 -10   3        0.07        0.13      0.18 o 
   5 -10   3        0.77        0.98      0.24 o 
  -7  -9   3        0.54        0.90      0.24 o 
  -6  -9   3       28.43       32.24      0.90 o 
  -5  -9   3        2.21        2.36      0.27 o 
  -4  -9   3        0.14        0.32      0.47 o 
  -3  -9   3        6.94        6.85      0.77 o 
  -2  -9   3       15.23       14.55      0.85 o 
  -1  -9   3        0.49        0.13      0.18 o 
   0  -9   3       32.03       32.67      0.84 o 
   1  -9   3        1.30        1.69      0.24 o 
   2  -9   3       11.52       11.67      0.38 o 
   3  -9   3        1.96        2.47      0.34 o 
   4  -9   3        2.45        2.82      0.38 o 
   5  -9   3        0.29        0.09      0.26 o 
   6  -9   3        3.89        2.90      0.43 o 
  -8  -8   3        3.93        3.85      0.33 o 
  -7  -8   3       11.07       10.51      0.98 o 
  -6  -8   3        2.76        2.06      0.27 o 
  -5  -8   3       20.67       19.83      0.63 o 
  -4  -8   3       89.76       92.90      1.84 o 
  -3  -8   3       25.18       24.61      1.45 o 
  -2  -8   3       21.48       21.49      0.72 o 
  -1  -8   3       88.56       92.98      2.26 o 
   0  -8   3       17.61       15.87      0.41 o 
   1  -8   3       11.27       11.15      0.33 o 
   2  -8   3        3.67        3.29      0.20 o 
   3  -8   3       15.56       15.10      0.68 o 
   4  -8   3        2.34        2.14      0.24 o 
   5  -8   3       10.98       10.88      0.48 o 
   6  -8   3       37.35       39.15      1.36 o 
  -9  -7   3        0.01        0.09      0.26 o 
  -8  -7   3        4.69        7.04      0.42 o 
  -7  -7   3        9.50       10.09      0.45 o 
  -6  -7   3       36.89       34.72      0.90 o 
  -5  -7   3        2.53        2.52      0.24 o 
  -4  -7   3       64.20       59.24      1.24 o 
  -3  -7   3      216.06      204.25      3.62 o 
  -2  -7   3      136.76      135.91      2.50 o 
  -1  -7   3        0.97        1.03      0.20 o 
   0  -7   3       21.20       20.34      0.42 o 
   1  -7   3        2.65        2.32      0.16 o 
   2  -7   3       27.55       27.50      0.58 o 
   3  -7   3       10.58       10.20      0.45 o 
   4  -7   3       34.26       34.89      0.71 o 
   5  -7   3        0.84        0.63      0.15 o 
   6  -7   3       26.27       27.46      1.11 o 
   7  -7   3        0.27        0.04      0.18 o 
  -9  -6   3        0.10        0.34      0.26 o 
  -8  -6   3       54.93       55.66      1.27 o 
  -7  -6   3       84.82       93.64      2.19 o 
  -6  -6   3      141.14      147.79      2.88 o 
  -5  -6   3      452.72      463.44      6.35 o 
  -4  -6   3        0.02        0.36      0.13 o 
  -3  -6   3      269.17      251.20      4.30 o 
  -2  -6   3      127.19      128.12      1.57 o 
  -1  -6   3        2.42        1.61      0.26 o 
   0  -6   3      100.91       97.23      2.43 o 
   1  -6   3       14.44       14.17      0.52 o 
   2  -6   3      181.40      196.04      2.71 o 
   3  -6   3        4.24        4.13      0.19 o 
   4  -6   3       78.49       82.81      1.28 o 
   5  -6   3        1.31        1.54      0.18 o 
   6  -6   3        2.20        2.53      0.24 o 
   7  -6   3       24.14       25.62      0.94 o 
   8  -6   3        0.03       -0.09      0.18 o 
 -10  -5   3        5.20        5.53      0.38 o 
  -9  -5   3        0.75        0.65      0.20 o 
  -8  -5   3        0.13        0.09      0.26 o 
  -7  -5   3      123.82      125.94      1.90 o 
  -6  -5   3       40.39       44.87      1.07 o 
  -5  -5   3      174.35      161.57      2.31 o 
  -4  -5   3       85.53       84.78      3.30 o 
  -3  -5   3      186.55      201.15      2.41 o 
  -2  -5   3       33.52       33.30      0.48 o 
  -1  -5   3      273.34      278.23      3.27 o 
   0  -5   3      208.21      214.51      2.55 o 
   1  -5   3       59.11       62.40      0.83 o 
   2  -5   3       36.88       35.14      0.53 o 
   3  -5   3       53.90       49.87      0.72 o 
   4  -5   3      161.37      161.52      2.30 o 
   5  -5   3        7.20        6.79      0.36 o 
   6  -5   3       41.87       38.86      0.90 o 
   7  -5   3        7.17        6.81      0.47 o 
   8  -5   3        0.50        0.77      0.24 o 
 -10  -4   3        1.65        2.41      0.27 o 
  -9  -4   3       98.45      105.89      2.05 o 
  -8  -4   3        0.23        0.65      0.21 o 
  -7  -4   3       83.79       87.29      1.38 o 
  -6  -4   3      177.47      174.75      2.51 o 
  -5  -4   3       19.25       21.85      0.39 o 
  -4  -4   3      187.92      177.70      2.44 o 
  -3  -4   3      226.86      234.04      2.76 o 
  -2  -4   3        0.63        0.57      0.09 o 
  -1  -4   3       38.35       32.25      0.61 o 
   0  -4   3       11.59       12.53      0.23 o 
   1  -4   3      261.20      294.29      3.45 o 
   2  -4   3      412.34      447.63      5.20 o 
   3  -4   3       38.88       39.08      0.71 o 
   4  -4   3       87.46       93.27      1.23 o 
   5  -4   3       31.07       27.88      1.07 o 
   6  -4   3        9.57        9.61      0.39 o 
   7  -4   3        2.47        2.60      0.24 o 
   8  -4   3        0.07        0.60      0.20 o 
 -11  -3   3        4.05        5.46      0.60 o 
 -10  -3   3        4.31        3.38      0.30 o 
  -9  -3   3        0.42        0.69      0.21 o 
  -8  -3   3        8.40        9.22      0.42 o 
  -7  -3   3        0.71        0.80      0.15 o 
  -6  -3   3        9.15        6.80      0.30 o 
  -5  -3   3        5.56        5.27      0.16 o 
  -4  -3   3      122.44      108.55      1.32 o 
  -3  -3   3      482.05      513.06      6.78 o 
  -2  -3   3      258.00      249.65      2.92 o 
  -1  -3   3     1287.59     1349.43     22.70 o 
   0  -3   3        1.06        1.08      0.07 o 
   1  -3   3      542.86      542.41      6.26 o 
   2  -3   3       13.57       13.54      0.26 o 
   3  -3   3       81.34       82.04      1.05 o 
   4  -3   3      169.08      168.98      2.40 o 
   5  -3   3       53.96       49.77      1.03 o 
   6  -3   3       28.40       28.72      0.81 o 
   7  -3   3       23.84       24.52      0.94 o 
   8  -3   3        6.59        6.45      0.39 o 
 -11  -2   3        0.24        0.17      0.18 o 
 -10  -2   3       15.71       14.54      0.54 o 
  -9  -2   3        0.59        0.43      0.18 o 
  -8  -2   3       65.39       56.58      0.95 o 
  -7  -2   3        0.99        0.75      0.18 o 
  -6  -2   3       22.75       19.27      0.36 o 
  -5  -2   3       34.69       38.21      0.54 o 
  -4  -2   3      132.75      128.54      1.57 o 
  -3  -2   3      417.58      451.41      6.10 o 
  -2  -2   3      500.96      505.68      6.81 o 
  -1  -2   3      149.36      141.44      1.67 o 
   0  -2   3      939.30     1030.19     13.09 o 
   1  -2   3     1076.65     1159.46     13.27 o 
   2  -2   3      178.58      180.78      2.15 o 
   3  -2   3        5.62        6.10      0.33 o 
   4  -2   3      229.91      219.48      2.63 o 
   5  -2   3       19.44       17.95      0.54 o 
   6  -2   3       63.62       59.71      1.49 o 
   7  -2   3       31.12       29.77      0.78 o 
   8  -2   3        4.19        4.26      0.30 o 
   9  -2   3       15.06       17.14      0.66 o 
 -11  -1   3       10.08        8.41      0.42 o 
 -10  -1   3       10.64       11.78      0.48 o 
  -9  -1   3      111.26      107.72      1.77 o 
  -8  -1   3       95.81       96.28      1.46 o 
  -7  -1   3      344.30      364.37      4.91 o 
  -6  -1   3        0.06        0.06      0.05 o 
  -5  -1   3     1888.86     2130.45     24.33 o 
  -4  -1   3      420.94      439.48      5.08 o 
  -3  -1   3      639.05      664.58      7.64 o 
  -2  -1   3     1782.00     1932.49     25.67 o 
  -1  -1   3      189.20      183.15      2.14 o 
   0  -1   3     1737.45     1889.17     21.59 o 
   1  -1   3        0.19        0.39      0.06 o 
   2  -1   3       99.59      105.41      1.28 o 
   3  -1   3      191.21      176.66      2.11 o 
   4  -1   3        3.86        4.42      0.20 o 
   5  -1   3      375.70      383.88      5.23 o 
   6  -1   3       32.37       33.48      0.84 o 
   7  -1   3       13.51       12.62      0.48 o 
   8  -1   3        5.51        5.93      0.36 o 
   9  -1   3        1.91        1.65      0.43 o 
 -11   0   3        0.92        0.71      0.20 o 
 -10   0   3        4.62        5.02      0.26 o 
  -9   0   3        4.12        3.64      0.30 o 
  -8   0   3       78.16       76.57      1.20 o 
  -7   0   3        8.23        4.35      0.27 o 
  -6   0   3      448.88      451.38      6.59 o 
  -5   0   3      124.71      109.85      1.34 o 
  -4   0   3      379.79      424.22      4.91 o 
  -3   0   3      688.76      713.62      8.17 o 
  -2   0   3     1618.20     1673.62     19.14 o 
  -1   0   3     1110.09     1227.25     14.05 o 
   0   0   3     2846.16     2998.98     49.07 o 
   1   0   3      232.73      243.78      3.30 o 
   2   0   3     1520.30     1622.27     21.45 o 
   3   0   3       49.24       41.82      0.57 o 
   4   0   3       19.38       20.08      0.42 o 
   5   0   3      255.67      247.41      3.46 o 
   6   0   3       36.05       37.61      0.90 o 
   7   0   3      116.42      117.83      2.23 o 
   8   0   3        0.44        0.34      0.26 o 
   9   0   3        0.00        0.04      0.30 o 
 -11   1   3        2.32        1.75      0.20 o 
 -10   1   3        6.31        7.46      0.30 o 
  -9   1   3       21.50       18.42      0.44 o 
  -8   1   3        0.17        0.22      0.13 o 
  -7   1   3      259.84      264.39      3.63 o 
  -6   1   3        0.53        0.27      0.12 o 
  -5   1   3      163.42      172.53      2.07 o 
  -4   1   3       43.35       38.70      0.52 o 
  -3   1   3      236.22      228.02      2.66 o 
  -2   1   3      224.19      201.27      2.35 o 
  -1   1   3      548.97      542.71      6.23 o 
   0   1   3      120.67       99.32      1.19 o 
   1   1   3      116.57      138.75      1.92 o 
   2   1   3      848.41      859.04     11.41 o 
   3   1   3       26.24       26.36      0.40 o 
   4   1   3       49.56       49.93      2.04 o 
   5   1   3       34.98       34.16      0.64 o 
   6   1   3       53.23       53.02      1.15 o 
   7   1   3       82.78       84.15      1.69 o 
   8   1   3        1.91        2.61      0.30 o 
   9   1   3        0.44        0.68      0.24 o 
 -11   2   3        1.96        3.49      0.25 o 
 -10   2   3        0.38        0.57      0.15 o 
  -9   2   3        0.84        0.83      0.15 o 
  -8   2   3        0.30       -0.01      0.16 o 
  -7   2   3        0.09        0.34      0.11 o 
  -6   2   3        0.51        0.50      0.10 o 
  -5   2   3       15.84       14.38      0.24 o 
  -4   2   3      203.00      185.14      2.18 o 
  -3   2   3       80.30       87.05      1.05 o 
  -2   2   3       12.59       12.12      0.23 o 
  -1   2   3       11.26       11.25      0.19 o 
   0   2   3       24.91       24.19      0.62 o 
   1   2   3       32.35       36.74      0.51 o 
   2   2   3      507.71      538.44      6.22 o 
   3   2   3       55.45       65.94      1.02 o 
   4   2   3       28.81       25.70      0.60 o 
   5   2   3       11.27        9.68      0.30 o 
   6   2   3        2.32        1.94      0.20 o 
   7   2   3        1.98        1.45      0.24 o 
   8   2   3        1.28        1.44      0.24 o 
 -11   3   3        1.89        2.10      0.20 o 
 -10   3   3        6.42        6.24      0.30 o 
  -9   3   3       40.89       40.23      0.75 o 
  -8   3   3        2.98        2.22      0.20 o 
  -7   3   3       76.81       75.46      1.42 o 
  -6   3   3      124.32      126.01      1.81 o 
  -5   3   3       39.15       32.90      0.48 o 
  -4   3   3      899.80      959.46     11.02 o 
  -3   3   3        1.94        2.04      0.09 o 
  -2   3   3      296.30      295.97      3.45 o 
  -1   3   3      266.11      283.53      3.30 o 
   0   3   3      100.09      101.31      1.46 o 
   1   3   3       10.81        6.08      0.20 o 
   2   3   3      330.25      362.21      4.23 o 
   3   3   3       75.17       67.61      1.05 o 
   4   3   3      111.19      110.86      1.64 o 
   5   3   3        1.19        1.61      0.15 o 
   6   3   3        6.85        6.66      0.30 o 
   7   3   3       69.80       70.37      1.48 o 
   8   3   3        3.22        2.82      0.30 o 
 -11   4   3        1.40        1.18      0.20 o 
 -10   4   3        1.19        0.88      0.15 o 
  -9   4   3        1.51        1.18      0.16 o 
  -8   4   3        6.95        6.09      0.25 o 
  -7   4   3        0.30        0.26      0.20 o 
  -6   4   3        0.46        0.09      0.10 o 
  -5   4   3       74.92       74.40      1.36 o 
  -4   4   3      100.00      116.63      1.43 o 
  -3   4   3       37.14       41.04      0.69 o 
  -2   4   3      721.11      817.82      9.41 o 
  -1   4   3        0.35        0.27      0.07 o 
   0   4   3       43.03       52.63      0.69 o 
   1   4   3       45.90       41.06      0.58 o 
   2   4   3       14.10       12.01      0.23 o 
   3   4   3       43.54       40.35      0.69 o 
   4   4   3       15.00       18.57      0.42 o 
   5   4   3       24.74       25.49      0.54 o 
   6   4   3        0.19        0.48      0.15 o 
   7   4   3        0.93        1.41      0.26 o 
   8   4   3        4.50        5.03      0.51 o 
 -11   5   3        0.03        0.09      0.18 o 
 -10   5   3        0.00       -0.06      0.15 o 
  -9   5   3        2.96        3.09      0.20 o 
  -8   5   3       25.11       22.93      0.51 o 
  -7   5   3       28.75       26.96      0.56 o 
  -6   5   3       14.61       11.98      0.33 o 
  -5   5   3       69.23       63.71      1.00 o 
  -4   5   3      348.70      375.36      4.38 o 
  -3   5   3      218.49      234.35      2.78 o 
  -2   5   3      147.49      143.47      1.73 o 
  -1   5   3       26.95       28.07      0.63 o 
   0   5   3      148.87      147.74      2.10 o 
   1   5   3       75.41       74.53      2.23 o 
   2   5   3        1.16        1.26      0.12 o 
   3   5   3      131.33      134.91      2.47 o 
   4   5   3       32.10       28.94      0.85 o 
   5   5   3       24.63       19.53      0.60 o 
   6   5   3       40.22       43.42      1.03 o 
   7   5   3        0.56        0.60      0.34 o 
 -10   6   3        0.66        1.21      0.22 o 
  -9   6   3        0.91        1.13      0.18 o 
  -8   6   3       45.74       48.13      0.87 o 
  -7   6   3       18.23       18.68      0.46 o 
  -6   6   3      264.31      284.16      6.40 o 
  -5   6   3       56.81       53.99      1.24 o 
  -4   6   3       67.47       69.66      1.08 o 
  -3   6   3      247.56      244.50      3.83 o 
  -2   6   3      134.79      126.79      1.84 o 
  -1   6   3      237.54      238.53      3.33 o 
   0   6   3      248.37      236.75      3.30 o 
   1   6   3       14.04       12.95      1.32 o 
   2   6   3       96.61       90.24      1.39 o 
   3   6   3       20.43       22.01      0.60 o 
   4   6   3       29.13       24.46      0.69 o 
   5   6   3       39.17       42.30      1.03 o 
   6   6   3        0.77        0.04      0.18 o 
   7   6   3        4.86        6.14      0.60 o 
 -10   7   3        0.14        0.11      0.20 o 
  -9   7   3        0.01       -0.19      0.30 o 
  -8   7   3        9.98        7.89      0.42 o 
  -7   7   3       15.93       15.14      0.54 o 
  -6   7   3       32.66       29.56      0.75 o 
  -5   7   3       61.02       60.09      1.24 o 
  -4   7   3        0.06        0.23      0.10 o 
  -3   7   3        2.78        2.06      0.16 o 
  -2   7   3      156.52      160.40      2.31 o 
  -1   7   3       81.77       79.05      1.25 o 
   0   7   3       60.26       57.54      0.95 o 
   1   7   3        1.21        0.82      0.12 o 
   2   7   3        1.58        1.81      0.16 o 
   3   7   3        3.20        2.48      0.24 o 
   4   7   3        1.20        1.20      0.34 o 
   5   7   3        1.16        1.93      0.24 o 
   6   7   3        0.26        0.26      0.18 o 
  -9   8   3        1.34        1.64      0.24 o 
  -8   8   3        5.62        5.41      0.43 o 
  -7   8   3        2.07        1.58      0.26 o 
  -6   8   3       32.70       30.62      1.32 o 
  -5   8   3        9.06        8.66      0.42 o 
  -4   8   3       17.26       16.92      0.77 o 
  -3   8   3       48.51       47.43      0.84 o 
  -2   8   3       12.46       13.08      0.39 o 
  -1   8   3       27.31       25.81      0.56 o 
   0   8   3        1.44        1.93      0.29 o 
   1   8   3        0.08        0.16      0.12 o 
   2   8   3        0.04        0.21      0.18 o 
   3   8   3        0.37        0.38      0.18 o 
   4   8   3        1.19        1.41      0.24 o 
   5   8   3        0.23        0.51      0.24 o 
  -8   9   3        0.20        0.06      0.20 o 
  -7   9   3        4.10        5.46      0.36 o 
  -6   9   3       24.04       25.77      0.75 o 
  -5   9   3       11.95       13.60      0.54 o 
  -4   9   3      163.62      182.00      3.23 o 
  -3   9   3        6.31        6.86      0.31 o 
  -2   9   3       79.46       82.33      1.35 o 
  -1   9   3      105.92      108.30      1.69 o 
   0   9   3       27.08       28.41      0.65 o 
   1   9   3       62.40       58.38      1.40 o 
   2   9   3        0.17        0.30      0.18 o 
   3   9   3        7.84        9.30      0.45 o 
   4   9   3        4.68        5.62      0.39 o 
  -7  10   3        4.48        3.92      0.38 o 
  -6  10   3        2.58        1.65      0.30 o 
  -5  10   3       36.78       33.95      0.90 o 
  -4  10   3        0.01       -0.13      0.47 o 
  -3  10   3        3.42        3.98      0.31 o 
  -2  10   3       14.72       13.72      0.42 o 
  -1  10   3        0.03        0.00      0.18 o 
   0  10   3        1.38        0.73      0.16 o 
   1  10   3        9.32        9.22      0.36 o 
   2  10   3        0.23        0.44      0.20 o 
   3  10   3        2.04        1.69      0.27 o 
  -5  11   3       12.40       12.92      0.54 o 
  -4  11   3        5.36        6.52      0.42 o 
  -3  11   3       27.00       27.65      1.24 o 
  -2  11   3        0.45        0.58      0.18 o 
  -1  11   3        0.30        0.22      0.17 o 
   0  11   3        6.73        7.22      0.34 o 
   1  11   3        0.03        0.17      0.30 o 
  -4 -11   4        0.23        0.72      0.24 o 
  -3 -11   4        0.27        0.88      0.27 o 
  -2 -11   4        0.58        0.47      0.24 o 
  -1 -11   4        0.87        0.81      0.24 o 
   0 -11   4       11.01       10.30      0.51 o 
   1 -11   4        3.64        4.51      0.38 o 
   2 -11   4        0.16        0.34      0.34 o 
  -6 -10   4        0.02        0.09      0.34 o 
  -5 -10   4        0.11       -0.17      0.34 o 
  -4 -10   4        5.28        5.80      0.42 o 
  -3 -10   4        6.89        7.08      0.42 o 
  -2 -10   4       51.53       51.05      1.21 o 
  -1 -10   4        0.01       -0.21      0.18 o 
   0 -10   4       30.99       31.73      0.90 o 
   1 -10   4       20.83       20.95      0.69 o 
   2 -10   4       15.10       15.78      0.85 o 
   3 -10   4        1.63        2.30      0.43 o 
   4 -10   4        1.16        0.77      0.34 o 
  -7  -9   4        0.90        1.33      0.27 o 
  -6  -9   4        5.19        5.34      0.43 o 
  -5  -9   4        1.91        1.37      0.24 o 
  -4  -9   4       25.95       25.25      0.75 o 
  -3  -9   4        0.93        1.11      0.24 o 
  -2  -9   4       64.33       61.98      1.36 o 
  -1  -9   4        3.77        3.83      0.38 o 
   0  -9   4        4.69        4.48      0.43 o 
   1  -9   4        0.00        0.79      0.68 o 
   2  -9   4        0.43        0.30      0.18 o 
   3  -9   4       22.02       22.60      0.94 o 
   4  -9   4        5.49        5.64      0.36 o 
   5  -9   4        4.99        5.29      0.51 o 
  -8  -8   4        1.62        2.65      0.30 o 
  -7  -8   4        2.81        2.67      0.30 o 
  -6  -8   4       55.47       61.64      1.39 o 
  -5  -8   4        0.02        0.26      0.18 o 
  -4  -8   4      124.65      121.61      2.32 o 
  -3  -8   4      152.50      160.71      3.80 o 
  -2  -8   4       18.00       16.63      0.54 o 
  -1  -8   4      219.89      224.87     10.11 o 
   0  -8   4        8.34        9.11      0.72 o 
   1  -8   4        4.22        4.86      0.30 o 
   2  -8   4       82.79       88.68      1.41 o 
   3  -8   4       29.25       31.04      1.11 o 
   4  -8   4        0.23        0.51      0.26 o 
   6  -8   4        0.61        1.02      0.34 o 
  -9  -7   4        2.69        2.81      0.43 o 
  -8  -7   4        3.11        2.44      0.30 o 
  -7  -7   4        7.56        6.74      0.64 o 
  -6  -7   4       18.38       16.84      1.02 o 
  -5  -7   4       63.89       62.78      1.36 o 
  -4  -7   4       13.68       12.84      1.07 o 
  -3  -7   4       60.78       57.81      1.32 o 
  -2  -7   4       13.51       13.02      0.45 o 
  -1  -7   4       12.94       11.52      0.42 o 
   0  -7   4       20.18       19.06      0.53 o 
   1  -7   4        4.48        3.96      0.21 o 
   2  -7   4       21.40       21.45      0.57 o 
   3  -7   4        8.66        8.84      0.40 o 
   4  -7   4       73.21       77.66      1.51 o 
   5  -7   4        6.11        6.58      0.36 o 
   6  -7   4        1.26        2.46      0.64 o 
 -10  -6   4        2.64        3.58      0.43 o 
  -9  -6   4        4.02        4.18      0.43 o 
  -8  -6   4       11.06       10.91      0.39 o 
  -7  -6   4       13.97       12.44      0.48 o 
  -6  -6   4        0.26        0.17      0.15 o 
  -5  -6   4      149.81      143.90      2.12 o 
  -4  -6   4       53.89       52.66      0.88 o 
  -3  -6   4       26.93       23.74      0.47 o 
  -2  -6   4      130.35      131.40      2.32 o 
  -1  -6   4        1.84        1.08      0.12 o 
   0  -6   4        6.59        5.56      0.19 o 
   1  -6   4       10.06        9.83      0.24 o 
   2  -6   4      139.87      149.66      1.86 o 
   3  -6   4      145.29      162.01      2.01 o 
   4  -6   4        5.37        4.61      0.30 o 
   5  -6   4       11.21       11.11      0.45 o 
   6  -6   4        1.78        2.42      0.47 o 
   7  -6   4        0.04        0.13      0.18 o 
 -10  -5   4       10.66       13.65      0.54 o 
  -9  -5   4       10.06        9.51      0.42 o 
  -8  -5   4        0.04        0.79      0.38 o 
  -7  -5   4        2.37        1.84      0.18 o 
  -6  -5   4       18.35       18.19      0.44 o 
  -5  -5   4       16.43       15.43      0.38 o 
  -4  -5   4       54.87       55.59      0.92 o 
  -3  -5   4        3.00        3.61      0.19 o 
  -2  -5   4      371.26      392.48      5.35 o 
  -1  -5   4      400.64      440.83      5.13 o 
   0  -5   4      435.06      476.27      5.54 o 
   1  -5   4      275.35      292.56      3.46 o 
   2  -5   4        3.10        2.90      0.14 o 
   3  -5   4      142.01      154.66      1.92 o 
   4  -5   4       12.15       12.80      0.48 o 
   5  -5   4       32.41       35.48      1.41 o 
   6  -5   4        0.06        0.13      0.18 o 
   7  -5   4        2.07        2.09      0.24 o 
 -11  -4   4        0.34        0.38      0.24 o 
 -10  -4   4        0.25        0.60      0.24 o 
  -9  -4   4        0.71        0.21      0.18 o 
  -8  -4   4        4.21        3.64      0.27 o 
  -7  -4   4       47.09       39.70      0.74 o 
  -6  -4   4        1.47        1.36      0.15 o 
  -5  -4   4       61.14       63.76      1.45 o 
  -4  -4   4        8.89       11.61      0.30 o 
  -3  -4   4      267.68      289.14      3.97 o 
  -2  -4   4       88.39      104.68      1.29 o 
  -1  -4   4      124.20      127.39      1.55 o 
   0  -4   4        5.90        6.41      0.20 o 
   1  -4   4      149.01      171.95      2.07 o 
   2  -4   4       68.14       72.50      0.96 o 
   3  -4   4        5.85        6.16      0.20 o 
   4  -4   4       88.32       85.90      2.17 o 
   5  -4   4       39.54       37.44      0.90 o 
   6  -4   4        0.45        0.68      0.18 o 
   7  -4   4        0.01        0.00      0.18 o 
   8  -4   4        1.31        1.08      0.24 o 
 -11  -3   4        5.60        5.78      0.38 o 
 -10  -3   4       25.73       28.10      0.78 o 
  -9  -3   4        8.87        9.77      0.42 o 
  -8  -3   4      148.20      145.03      2.65 o 
  -7  -3   4        9.59        7.22      0.26 o 
  -6  -3   4      371.68      383.22      5.25 o 
  -5  -3   4      128.23      127.46      1.84 o 
  -4  -3   4      581.86      636.70      8.58 o 
  -3  -3   4      899.39      953.56     12.76 o 
  -2  -3   4       15.73       12.03      0.60 o 
  -1  -3   4      963.94     1009.13     12.81 o 
   0  -3   4      828.53      877.09     10.08 o 
   1  -3   4      355.13      397.37      4.63 o 
   2  -3   4        5.20        5.12      0.78 o 
   3  -3   4       92.93       88.16      2.28 o 
   4  -3   4       51.19       51.07      0.85 o 
   5  -3   4       31.42       31.00      0.78 o 
   6  -3   4       25.25       24.45      0.69 o 
   7  -3   4        0.61        0.92      0.20 o 
   8  -3   4        0.26        0.21      0.18 o 
 -11  -2   4        1.89        1.63      0.30 o 
 -10  -2   4        2.98        3.90      0.51 o 
  -9  -2   4       38.27       37.31      0.90 o 
  -8  -2   4       39.27       39.87      2.60 o 
  -7  -2   4       20.22       20.82      0.44 o 
  -6  -2   4      215.77      200.64      2.77 o 
  -5  -2   4       68.15       79.85      1.15 o 
  -4  -2   4      380.27      379.12      5.15 o 
  -3  -2   4        5.58       14.87      0.30 o 
  -2  -2   4       59.75       65.96      0.98 o 
  -1  -2   4      670.14      644.56      7.83 o 
   0  -2   4       79.46       81.18      1.01 o 
   1  -2   4      267.47      261.68      3.07 o 
   2  -2   4      261.33      266.38      3.13 o 
   3  -2   4        9.34        9.00      0.25 o 
   4  -2   4        4.32        3.99      0.20 o 
   5  -2   4      123.49      124.70      3.50 o 
   6  -2   4       11.64       14.61      2.17 o 
   7  -2   4       12.68       14.20      0.54 o 
   8  -2   4        1.01        1.36      0.34 o 
 -11  -1   4        3.94        4.01      0.30 o 
 -10  -1   4        8.24        6.53      0.36 o 
  -9  -1   4       69.37       66.28      1.39 o 
  -8  -1   4       45.42       43.26      0.96 o 
  -7  -1   4       24.17       21.76      0.44 o 
  -6  -1   4      295.62      295.30      3.48 o 
  -5  -1   4       49.46       63.32      0.98 o 
  -4  -1   4      403.27      433.07      5.02 o 
  -3  -1   4      387.58      383.98      4.45 o 
  -2  -1   4      157.90      159.29      1.91 o 
  -1  -1   4      651.62      644.89      7.41 o 
   0  -1   4      158.09      156.42      1.85 o 
   1  -1   4        1.18        5.92      0.16 o 
   2  -1   4       90.15      104.20      1.30 o 
   3  -1   4      109.22       97.63      2.92 o 
   4  -1   4        2.91        2.55      0.15 o 
   5  -1   4        0.75        0.14      0.14 o 
   6  -1   4        1.37        1.37      0.20 o 
   7  -1   4        2.04        2.27      0.24 o 
   8  -1   4        2.47        2.82      0.30 o 
 -11   0   4        0.53        0.30      0.20 o 
 -10   0   4       12.88       12.60      0.55 o 
  -9   0   4       35.32       34.64      0.67 o 
  -8   0   4       40.50       34.48      0.81 o 
  -7   0   4        8.67        7.87      0.33 o 
  -6   0   4       23.40       21.61      0.42 o 
  -5   0   4       44.80       42.77      0.59 o 
  -4   0   4      194.85      183.76      2.16 o 
  -3   0   4      133.39      129.09      1.53 o 
  -2   0   4        0.29        0.74      0.09 o 
  -1   0   4       12.16       11.14      0.19 o 
   0   0   4       99.82      117.13      1.40 o 
   1   0   4       43.08       47.47      0.75 o 
   2   0   4       42.21       40.94      0.69 o 
   3   0   4       22.10       21.29      0.88 o 
   4   0   4        7.62        6.65      0.66 o 
   5   0   4        2.35        1.59      0.15 o 
   6   0   4        1.11        1.18      0.20 o 
   7   0   4        5.42        5.59      0.36 o 
   8   0   4        1.82        2.13      0.30 o 
 -11   1   4       14.80       12.71      0.54 o 
 -10   1   4        6.51        6.34      0.28 o 
  -9   1   4        7.62        7.98      0.28 o 
  -8   1   4      134.76      127.01      1.85 o 
  -7   1   4       73.53       75.63      1.26 o 
  -6   1   4       12.51       12.29      0.30 o 
  -5   1   4      657.99      661.08      7.62 o 
  -4   1   4      266.49      299.68      3.50 o 
  -3   1   4     1534.58     1763.16     20.16 o 
  -2   1   4      356.80      375.69      4.36 o 
  -1   1   4      288.24      324.47      3.77 o 
   0   1   4      218.01      223.63      2.62 o 
   1   1   4      249.20      260.87      3.56 o 
   2   1   4       93.61      110.61      1.61 o 
   3   1   4      220.63      221.49      4.67 o 
   4   1   4        3.48        4.08      0.38 o 
   5   1   4        0.02       -0.15      0.10 o 
   6   1   4       11.41        9.64      0.42 o 
   7   1   4        6.49        6.06      0.55 o 
   8   1   4        4.83        4.60      0.60 o 
 -11   2   4        0.63        0.45      0.18 o 
 -10   2   4        2.50        3.23      0.38 o 
  -9   2   4        4.39        4.86      0.26 o 
  -8   2   4        9.55        9.00      0.41 o 
  -7   2   4       42.02       42.07      0.72 o 
  -6   2   4       16.00       13.32      0.48 o 
  -5   2   4        8.32        5.71      0.16 o 
  -4   2   4       97.46      117.15      1.43 o 
  -3   2   4      508.37      594.24      6.85 o 
  -2   2   4      149.73      164.57      1.96 o 
  -1   2   4      917.71     1097.34     12.56 o 
   0   2   4      168.03      168.20      2.00 o 
   1   2   4       63.66       83.93      1.25 o 
   2   2   4       44.88       39.63      0.67 o 
   3   2   4       40.27       37.14      1.68 o 
   4   2   4       53.35       49.37      0.92 o 
   5   2   4        7.80        8.12      0.30 o 
   6   2   4        2.80        2.10      0.24 o 
   7   2   4        8.62        9.37      0.85 o 
   8   2   4        0.37        0.85      0.24 o 
 -11   3   4        8.65        9.48      0.44 o 
 -10   3   4        4.26        4.51      0.26 o 
  -9   3   4        0.01        0.06      0.18 o 
  -8   3   4      242.44      239.71      3.35 o 
  -7   3   4       51.99       48.18      0.82 o 
  -6   3   4      170.78      161.39      2.26 o 
  -5   3   4      140.81      154.44      1.87 o 
  -4   3   4       21.37       19.19      0.32 o 
  -3   3   4     2881.02     3363.70     38.37 o 
  -2   3   4        3.51        5.13      0.20 o 
  -1   3   4      656.87      698.00      8.03 o 
   0   3   4      445.87      471.05      5.45 o 
   1   3   4       58.89       56.38      0.74 o 
   2   3   4       50.60       48.51      1.09 o 
   3   3   4       31.39       31.81      0.61 o 
   4   3   4        6.75        5.79      0.23 o 
   5   3   4       36.96       33.36      0.67 o 
   6   3   4        0.01       -0.12      0.12 o 
   7   3   4        8.75        8.27      0.42 o 
 -11   4   4        9.43       11.74      0.41 o 
 -10   4   4        0.43        0.95      0.18 o 
  -9   4   4        3.79        4.68      0.32 o 
  -8   4   4      182.54      188.75      2.69 o 
  -7   4   4       16.14       15.64      0.39 o 
  -6   4   4      617.78      625.01      8.30 o 
  -5   4   4       93.35      104.67      2.30 o 
  -4   4   4      295.06      287.80      3.39 o 
  -3   4   4      265.54      249.63      3.30 o 
  -2   4   4      181.47      190.64      2.27 o 
  -1   4   4      585.01      577.34      7.00 o 
   0   4   4       38.72       35.74      0.51 o 
   1   4   4      215.30      204.89      4.69 o 
   2   4   4       45.40       42.47      0.74 o 
   3   4   4        0.16        0.17      0.12 o 
   4   4   4       45.10       43.33      0.78 o 
   5   4   4        0.02        0.32      0.12 o 
   6   4   4       13.87       14.48      0.42 o 
   7   4   4        3.34        5.54      0.51 o 
 -11   5   4        0.00        0.14      0.17 o 
 -10   5   4       10.11       10.84      0.39 o 
  -9   5   4        0.84        2.04      0.20 o 
  -8   5   4        2.50        2.22      0.20 o 
  -7   5   4      176.99      174.12      2.49 o 
  -6   5   4       15.11       14.12      0.39 o 
  -5   5   4      194.89      210.37      2.89 o 
  -4   5   4        2.74        1.62      0.16 o 
  -3   5   4       87.51       91.41      1.16 o 
  -2   5   4       10.47       14.99      0.45 o 
  -1   5   4      510.56      499.80     18.87 o 
   0   5   4       33.07       29.45      1.28 o 
   1   5   4      218.46      217.54      3.05 o 
   2   5   4       16.89       15.91      0.48 o 
   3   5   4       23.93       24.27      0.66 o 
   4   5   4       42.41       39.96      1.28 o 
   5   5   4        0.30       -0.02      0.14 o 
   6   5   4        3.76        4.45      0.64 o 
   7   5   4        1.20        1.88      0.43 o 
 -10   6   4       30.73       32.47      0.87 o 
  -9   6   4        2.27        1.67      0.38 o 
  -8   6   4        0.18       -0.13      0.18 o 
  -7   6   4       25.45       22.94      0.68 o 
  -6   6   4       16.68       17.91      0.54 o 
  -5   6   4      178.22      178.45      3.11 o 
  -4   6   4       63.95       64.77      1.03 o 
  -3   6   4        2.06        2.23      0.15 o 
  -2   6   4      425.57      446.76      7.33 o 
  -1   6   4       49.00       46.26      0.80 o 
   0   6   4        4.96        7.25      0.44 o 
   1   6   4      103.64      101.87      1.93 o 
   2   6   4       17.57       15.23      0.51 o 
   3   6   4        7.03        7.05      0.36 o 
   4   6   4        2.07        1.77      0.24 o 
   5   6   4        0.74        0.60      0.18 o 
   6   6   4        0.00       -0.09      0.26 o 
 -10   7   4        2.29        3.19      0.34 o 
  -9   7   4       14.75       17.12      0.64 o 
  -8   7   4        3.91        4.61      0.36 o 
  -7   7   4        3.79        4.44      0.30 o 
  -6   7   4       17.82       17.56      0.81 o 
  -5   7   4       92.73      102.26      1.93 o 
  -4   7   4        2.77        2.39      0.20 o 
  -3   7   4      193.77      206.06      2.92 o 
  -2   7   4       71.32       70.16      1.15 o 
  -1   7   4       54.11       54.05      1.46 o 
   0   7   4      328.26      335.37      4.64 o 
   1   7   4        0.11        0.13      0.18 o 
   2   7   4      100.30       91.96      1.81 o 
   3   7   4       11.66       12.84      0.48 o 
   4   7   4        0.63        0.55      0.21 o 
   5   7   4        7.98        8.62      0.64 o 
  -9   8   4        0.75        0.90      0.24 o 
  -8   8   4        0.23        0.13      0.18 o 
  -7   8   4        4.44        3.20      0.30 o 
  -6   8   4       30.95       28.27      0.78 o 
  -5   8   4       20.29       17.33      1.58 o 
  -4   8   4       27.39       24.25      0.74 o 
  -3   8   4        9.66        9.64      0.34 o 
  -2   8   4       68.65       69.94      1.15 o 
  -1   8   4       46.59       44.18      1.17 o 
   0   8   4        7.00        5.20      0.26 o 
   1   8   4        4.16        2.73      0.24 o 
   2   8   4        6.11        6.65      0.36 o 
   3   8   4        6.58        6.89      0.39 o 
   4   8   4        5.28        6.26      0.39 o 
   5   8   4        1.38        1.45      0.24 o 
  -8   9   4        1.21        1.67      0.24 o 
  -7   9   4        0.25        0.09      0.18 o 
  -6   9   4        0.09        0.07      0.38 o 
  -5   9   4        6.90        6.18      0.36 o 
  -4   9   4       39.99       39.33      0.96 o 
  -3   9   4        0.44        0.51      0.15 o 
  -2   9   4       20.05       19.64      0.49 o 
  -1   9   4        4.80        4.18      0.25 o 
   0   9   4        0.21        0.41      0.16 o 
   1   9   4        0.05        0.13      0.18 o 
   2   9   4        4.34        5.01      0.36 o 
   3   9   4        0.02        0.26      0.18 o 
   4   9   4        0.21       -0.04      0.20 o 
  -7  10   4        0.56        0.85      0.24 o 
  -6  10   4        3.41        3.05      0.55 o 
  -5  10   4        4.53        5.68      0.36 o 
  -4  10   4       13.17       11.59      0.51 o 
  -3  10   4       24.67       26.47      0.64 o 
  -2  10   4        0.07        0.26      0.16 o 
  -1  10   4       21.00       22.70      0.70 o 
   0  10   4        0.19        0.26      0.18 o 
   1  10   4       24.92       29.15      0.87 o 
   2  10   4        1.82        2.18      0.27 o 
  -5  11   4        1.84        1.52      0.27 o 
  -4  11   4        0.44       -0.09      0.30 o 
  -3  11   4        0.02        0.09      0.18 o 
  -2  11   4        0.05       -0.01      0.16 o 
  -1  11   4        1.69        1.64      0.21 o 
   0  11   4        0.13        0.38      0.24 o 
  -3 -11   5        7.41        7.15      0.48 o 
  -2 -11   5        0.09        0.13      0.24 o 
  -1 -11   5        3.86        4.46      0.36 o 
   0 -11   5       21.34       22.02      1.32 o 
  -6 -10   5        0.08        0.06      0.20 o 
  -5 -10   5        3.80        3.88      0.36 o 
  -4 -10   5        1.72        1.48      0.27 o 
  -3 -10   5        0.82        1.32      0.24 o 
  -2 -10   5       71.34       70.94      1.79 o 
  -1 -10   5        5.88        6.36      0.42 o 
   0 -10   5       19.06       17.83      0.66 o 
   1 -10   5       15.38       17.44      0.94 o 
   2 -10   5        5.19        5.37      0.60 o 
  -7  -9   5        6.59        7.57      0.45 o 
  -6  -9   5        0.00       -0.11      0.20 o 
  -5  -9   5        0.00        0.11      0.20 o 
  -4  -9   5       15.63       13.27      0.54 o 
  -3  -9   5        1.20        1.54      0.24 o 
  -2  -9   5       19.62       16.97      0.81 o 
  -1  -9   5        0.95        0.84      0.20 o 
   0  -9   5        0.13        0.13      0.21 o 
   1  -9   5       15.65       14.86      0.54 o 
   2  -9   5       20.72       21.24      0.66 o 
  -8  -8   5        0.77        0.64      0.24 o 
  -7  -8   5        0.06       -0.01      0.20 o 
  -6  -8   5        0.00        0.00      0.18 o 
  -5  -8   5       10.86       10.94      0.51 o 
  -4  -8   5        9.76        8.59      0.42 o 
  -3  -8   5       12.06       10.91      0.72 o 
  -2  -8   5       11.58       11.44      0.45 o 
  -1  -8   5       19.41       18.41      0.72 o 
   0  -8   5        0.17        0.30      0.18 o 
   1  -8   5       10.36       11.12      0.68 o 
   2  -8   5       12.70       10.63      0.45 o 
   4  -8   5        3.41        3.75      0.43 o 
   5  -8   5        0.74        0.43      0.26 o 
  -9  -7   5        2.29        2.90      0.43 o 
  -8  -7   5       31.45       33.36      1.41 o 
  -7  -7   5       10.92       11.07      0.55 o 
  -6  -7   5       16.05       17.87      0.60 o 
  -5  -7   5       38.94       40.96      1.02 o 
  -4  -7   5        2.17        2.56      0.24 o 
  -3  -7   5       13.03       14.76      0.42 o 
  -2  -7   5       62.93       64.46      1.21 o 
  -1  -7   5        9.34        9.91      0.44 o 
   0  -7   5      207.03      218.84      3.12 o 
   1  -7   5        0.06        0.35      0.12 o 
   2  -7   5       30.63       32.67      0.56 o 
   3  -7   5       68.58       70.55      1.42 o 
   4  -7   5       10.67       12.50      0.48 o 
   5  -7   5        1.95        2.35      0.24 o 
   6  -7   5        0.62        0.49      0.20 o 
 -10  -6   5        0.11        0.34      0.34 o 
  -9  -6   5        1.77        2.01      0.27 o 
  -8  -6   5        0.79        1.05      0.20 o 
  -7  -6   5       13.03       11.57      0.38 o 
  -6  -6   5       20.92       19.75      0.47 o 
  -5  -6   5        5.20        6.11      0.27 o 
  -4  -6   5        9.51       10.28      0.31 o 
  -3  -6   5        0.01        0.06      0.10 o 
  -2  -6   5       76.53       82.15      1.28 o 
  -1  -6   5       22.09       22.09      0.46 o 
   0  -6   5       26.68       24.89      0.51 o 
   1  -6   5        8.91        9.11      0.30 o 
   2  -6   5        0.57        0.48      0.11 o 
   3  -6   5       14.73       14.22      0.59 o 
   4  -6   5        4.23        4.24      0.30 o 
   5  -6   5        2.75        2.35      0.24 o 
   6  -6   5        0.44        0.51      0.18 o 
 -10  -5   5       15.70       14.56      0.57 o 
  -9  -5   5       50.91       54.80      1.27 o 
  -8  -5   5        0.10       -0.09      0.15 o 
  -7  -5   5      156.77      154.59      2.30 o 
  -6  -5   5        1.93        1.82      0.16 o 
  -5  -5   5      137.86      136.63      2.02 o 
  -4  -5   5       58.50       55.94      0.92 o 
  -3  -5   5       19.02       22.41      0.46 o 
  -2  -5   5      100.03       97.18      1.50 o 
  -1  -5   5      157.35      154.68      2.23 o 
   0  -5   5       38.91       39.83      0.59 o 
   1  -5   5      135.67      150.68      4.56 o 
   2  -5   5        8.91        8.55      0.23 o 
   3  -5   5       18.34       17.46      0.51 o 
   4  -5   5       29.86       29.60      0.75 o 
   5  -5   5        0.07        0.02      0.14 o 
   6  -5   5        0.06       -0.17      0.18 o 
   7  -5   5        0.18        0.41      0.20 o 
 -11  -4   5        0.02        0.07      0.20 o 
 -10  -4   5        8.87        8.84      0.45 o 
  -9  -4   5       61.21       62.50      1.36 o 
  -8  -4   5        4.65        4.50      0.30 o 
  -7  -4   5       74.84       78.44      1.59 o 
  -6  -4   5      169.99      166.56      2.41 o 
  -5  -4   5      158.56      155.43      6.79 o 
  -4  -4   5      110.94       98.19      1.48 o 
  -3  -4   5        9.36       10.12      0.26 o 
  -2  -4   5       43.27       36.23      0.62 o 
  -1  -4   5        6.92        4.08      0.14 o 
   0  -4   5       13.11        9.73      0.22 o 
   1  -4   5       28.05       25.61      0.83 o 
   2  -4   5        1.29        1.40      0.15 o 
   3  -4   5        2.22        1.99      0.39 o 
   4  -4   5        1.37        1.49      0.18 o 
   5  -4   5        0.21        0.19      0.14 o 
   6  -4   5        1.20        1.66      0.24 o 
   7  -4   5        0.10       -0.13      0.18 o 
 -11  -3   5        9.40       10.84      0.48 o 
 -10  -3   5        1.60        1.39      0.30 o 
  -9  -3   5       88.05       83.32      1.83 o 
  -8  -3   5       63.59       59.33      1.27 o 
  -7  -3   5       40.17       39.28      0.72 o 
  -6  -3   5        0.01        0.00      0.10 o 
  -5  -3   5      124.31      121.69      1.79 o 
  -4  -3   5      108.79      116.07      1.69 o 
  -3  -3   5       21.95       18.68      0.39 o 
  -2  -3   5      304.92      321.62      3.77 o 
  -1  -3   5       15.87       18.31      0.39 o 
   0  -3   5      243.64      234.90      2.79 o 
   1  -3   5       16.53       18.46      0.41 o 
   2  -3   5        2.32        1.77      0.15 o 
   3  -3   5       14.18       12.94      0.45 o 
   4  -3   5        6.54        6.76      0.36 o 
   5  -3   5        0.06       -0.09      0.14 o 
   6  -3   5        0.45        0.38      0.18 o 
   7  -3   5        1.80        2.40      0.30 o 
 -11  -2   5        3.97        3.86      0.33 o 
 -10  -2   5       55.42       51.86      1.21 o 
  -9  -2   5       10.67        9.38      0.64 o 
  -8  -2   5      232.94      230.47      5.84 o 
  -7  -2   5        1.49        2.33      0.21 o 
  -6  -2   5       43.54       40.95      0.72 o 
  -5  -2   5      381.86      388.20      5.30 o 
  -4  -2   5       22.52       24.37      0.53 o 
  -3  -2   5      197.14      186.36      2.59 o 
  -2  -2   5       44.29       46.59      0.62 o 
  -1  -2   5       12.75       12.44      0.23 o 
   0  -2   5        4.18        3.11      0.12 o 
   1  -2   5       72.42       75.81      0.98 o 
   2  -2   5       25.10       23.96      0.47 o 
   3  -2   5        1.22        1.41      0.15 o 
   4  -2   5       18.94       18.31      0.44 o 
   5  -2   5        5.95        5.50      0.34 o 
   6  -2   5        0.47        0.51      0.18 o 
   7  -2   5       13.14       12.45      0.64 o 
 -11  -1   5        5.37        5.25      0.36 o 
 -10  -1   5        0.03        0.17      0.18 o 
  -9  -1   5       26.91       27.56      0.75 o 
  -8  -1   5      139.41      141.45      2.59 o 
  -7  -1   5        2.00        2.33      0.26 o 
  -6  -1   5       14.64       13.84      0.33 o 
  -5  -1   5      613.05      649.51      7.50 o 
  -4  -1   5      126.51      117.73      1.44 o 
  -3  -1   5      656.27      697.98      8.02 o 
  -2  -1   5       27.06       32.43      0.45 o 
  -1  -1   5       31.87       28.57      0.43 o 
   0  -1   5      502.34      516.77      8.63 o 
   1  -1   5       45.10       50.65      0.82 o 
   2  -1   5      235.09      240.21      3.33 o 
   3  -1   5      134.63      131.39      2.02 o 
   4  -1   5       30.28       29.46      0.65 o 
   5  -1   5       15.54       16.20      0.81 o 
   6  -1   5        0.01        0.09      0.18 o 
   7  -1   5        0.42        0.43      0.18 o 
 -12   0   5        4.31        3.84      0.51 o 
 -11   0   5        4.55        4.73      0.36 o 
 -10   0   5        0.30        0.26      0.18 o 
  -9   0   5       22.00       20.47      0.60 o 
  -8   0   5       16.33       15.83      0.94 o 
  -7   0   5       50.45       46.17      0.78 o 
  -6   0   5        0.44        0.36      0.06 o 
  -5   0   5       75.65       71.54      0.91 o 
  -4   0   5      148.59      173.01      2.07 o 
  -3   0   5      340.48      390.14      4.53 o 
  -2   0   5       69.77       84.05      1.04 o 
  -1   0   5      298.84      354.12      4.11 o 
   0   0   5      172.33      213.93      2.52 o 
   1   0   5      329.28      353.36      4.80 o 
   2   0   5        3.27        2.36      0.17 o 
   3   0   5       37.42       40.71      0.74 o 
   4   0   5       45.14       45.71      1.15 o 
   5   0   5        2.70        2.26      0.18 o 
   6   0   5        1.60        2.11      0.24 o 
   7   0   5        6.42        7.09      0.42 o 
 -12   1   5        7.04        8.44      0.68 o 
 -11   1   5       55.15       61.84      1.39 o 
 -10   1   5        0.02       -0.17      0.18 o 
  -9   1   5      159.46      157.82      2.83 o 
  -8   1   5      199.09      203.89      2.85 o 
  -7   1   5      647.04      614.59      8.17 o 
  -6   1   5       56.38       56.55      1.05 o 
  -5   1   5       17.99       23.66      0.37 o 
  -4   1   5      882.42      938.18     10.77 o 
  -3   1   5      632.70      729.18      8.39 o 
  -2   1   5     1402.07     1616.38     19.87 o 
  -1   1   5      814.24      890.59     10.23 o 
   0   1   5       79.52       82.05      1.21 o 
   1   1   5      317.03      326.23      4.44 o 
   2   1   5        0.44        0.11      0.10 o 
   3   1   5        2.75        4.35      0.68 o 
   4   1   5        2.04        1.34      0.15 o 
   5   1   5        0.26        0.21      0.11 o 
   6   1   5       10.95       10.12      0.45 o 
   7   1   5        5.81        5.50      0.36 o 
 -11   2   5        0.46        0.81      0.24 o 
 -10   2   5       11.90       11.47      0.48 o 
  -9   2   5        2.96        3.19      0.21 o 
  -8   2   5      120.99      125.35      1.84 o 
  -7   2   5      432.23      420.96      5.66 o 
  -6   2   5      122.98      120.82      1.72 o 
  -5   2   5      404.30      411.14      4.81 o 
  -4   2   5      161.25      131.19      1.59 o 
  -3   2   5        9.75        9.05      0.19 o 
  -2   2   5      685.38      667.93      7.69 o 
  -1   2   5       34.50       28.99      0.42 o 
   0   2   5      255.61      255.93      4.34 o 
   1   2   5      281.79      274.01      3.77 o 
   2   2   5        0.42        0.90      0.31 o 
   3   2   5       43.56       40.51      0.72 o 
   4   2   5       60.79       60.16      1.02 o 
   5   2   5        0.13        0.31      0.15 o 
   6   2   5       17.06       19.60      0.63 o 
   7   2   5        0.28        0.43      0.30 o 
 -11   3   5       12.94       12.24      0.51 o 
 -10   3   5        1.36        1.10      0.20 o 
  -9   3   5        0.97        1.10      0.18 o 
  -8   3   5        0.00        0.40      0.15 o 
  -7   3   5       84.86       86.41      1.62 o 
  -6   3   5      162.54      164.54      2.31 o 
  -5   3   5       15.86       22.44      0.37 o 
  -4   3   5       36.90       40.37      0.57 o 
  -3   3   5       37.13       49.13      0.66 o 
  -2   3   5       57.16       50.90      0.69 o 
  -1   3   5        0.09        0.36      0.05 o 
   0   3   5      403.42      408.77      5.53 o 
   1   3   5        8.33        8.96      0.28 o 
   2   3   5      188.54      190.47      2.71 o 
   3   3   5      132.34      137.84      2.03 o 
   4   3   5        1.04        1.00      0.15 o 
   5   3   5       79.72       78.50      1.31 o 
   6   3   5        1.64        2.66      0.27 o 
   7   3   5        0.28        0.61      0.30 o 
 -11   4   5        0.66        0.37      0.18 o 
 -10   4   5       44.93       48.05      0.90 o 
  -9   4   5       16.55       13.56      0.50 o 
  -8   4   5        5.64        5.61      0.26 o 
  -7   4   5      120.39      123.40      1.82 o 
  -6   4   5       20.58       16.89      0.39 o 
  -5   4   5      132.32      134.01      1.66 o 
  -4   4   5       10.46        9.26      0.21 o 
  -3   4   5      239.44      243.97      2.90 o 
  -2   4   5       97.76      102.00      1.28 o 
  -1   4   5      131.22      146.91      1.79 o 
   0   4   5      138.08      135.46      1.93 o 
   1   4   5       90.39       88.53      1.34 o 
   2   4   5       62.43       61.26      1.59 o 
   3   4   5      105.07      102.59      1.57 o 
   4   4   5        0.02        0.37      0.15 o 
   5   4   5        9.74        8.61      0.34 o 
   6   4   5        0.50        0.21      0.30 o 
 -11   5   5        0.46        0.48      0.23 o 
 -10   5   5        3.07        3.40      0.25 o 
  -9   5   5        9.87        9.50      0.34 o 
  -8   5   5       12.11       13.66      0.39 o 
  -7   5   5        0.40        0.55      0.13 o 
  -6   5   5        6.76        7.05      0.25 o 
  -5   5   5       31.69       30.26      0.48 o 
  -4   5   5       34.36       35.20      0.54 o 
  -3   5   5       21.94       18.17      0.39 o 
  -2   5   5       29.97       29.92      1.73 o 
  -1   5   5      230.17      235.18      3.39 o 
   0   5   5        4.08        3.54      0.43 o 
   1   5   5      299.65      310.37      5.33 o 
   2   5   5       97.72       93.28      1.81 o 
   3   5   5       53.39       49.22      1.11 o 
   4   5   5       15.62       16.12      0.54 o 
   5   5   5        1.57        1.97      0.24 o 
   6   5   5        0.01        0.04      0.18 o 
 -10   6   5       22.21       25.13      0.75 o 
  -9   6   5       11.14        9.64      0.64 o 
  -8   6   5        6.00        5.00      0.30 o 
  -7   6   5        7.07        7.77      0.36 o 
  -6   6   5       16.30       11.79      0.51 o 
  -5   6   5       18.74       16.42      0.48 o 
  -4   6   5        1.43        1.60      0.15 o 
  -3   6   5        0.07       -0.15      0.10 o 
  -2   6   5        4.65        4.16      0.26 o 
  -1   6   5       72.40       75.13      1.37 o 
   0   6   5        0.02       -0.21      0.14 o 
   1   6   5       13.77       11.42      0.45 o 
   2   6   5        6.00        4.65      0.30 o 
   3   6   5        0.54        0.85      0.18 o 
   4   6   5       21.22       23.03      0.72 o 
   5   6   5        0.21        0.17      0.18 o 
 -10   7   5        2.61        2.24      0.38 o 
  -9   7   5        5.20        5.25      0.36 o 
  -8   7   5        0.90        0.60      0.18 o 
  -7   7   5        0.49        0.34      0.18 o 
  -6   7   5       27.85       27.60      0.72 o 
  -5   7   5        0.02        0.13      0.18 o 
  -4   7   5       43.51       39.97      0.94 o 
  -3   7   5        9.92        8.84      0.64 o 
  -2   7   5       51.38       48.76      0.86 o 
  -1   7   5        7.75        7.34      0.32 o 
   0   7   5       25.80       23.09      0.63 o 
   1   7   5        0.02        0.26      0.18 o 
   2   7   5        6.89        6.57      0.36 o 
   3   7   5        3.93        3.48      0.30 o 
   4   7   5        1.80        1.96      0.24 o 
   5   7   5        0.68        1.10      0.43 o 
  -9   8   5        0.02        0.33      0.20 o 
  -8   8   5        1.34        1.32      0.24 o 
  -7   8   5        9.85       10.67      0.48 o 
  -6   8   5       12.69       12.59      0.48 o 
  -5   8   5        0.03        0.00      0.18 o 
  -4   8   5        0.19        0.13      0.13 o 
  -3   8   5       15.07       14.51      0.39 o 
  -2   8   5       23.92       22.37      0.51 o 
  -1   8   5       15.10       15.21      0.68 o 
   0   8   5       65.26       63.00      1.79 o 
   1   8   5       12.62       14.46      0.54 o 
   2   8   5       14.46       15.23      0.85 o 
   3   8   5       23.18       25.04      0.75 o 
   4   8   5        0.23        0.43      0.24 o 
  -8   9   5        2.10        1.61      0.24 o 
  -7   9   5        4.29        3.98      0.30 o 
  -6   9   5        0.03        0.13      0.21 o 
  -5   9   5        5.10        4.55      0.34 o 
  -4   9   5        3.78        3.97      0.72 o 
  -3   9   5        2.04        2.71      0.27 o 
  -2   9   5        1.23        0.90      0.15 o 
  -1   9   5        1.97        1.58      0.24 o 
   0   9   5        0.14        0.73      0.20 o 
   1   9   5        1.75        1.19      0.24 o 
   2   9   5        3.10        3.69      0.33 o 
   3   9   5        0.10        0.06      0.20 o 
  -7  10   5        1.10        1.48      0.43 o 
  -6  10   5        0.03       -0.17      0.18 o 
  -5  10   5        5.36        6.01      0.36 o 
  -4  10   5        1.39        1.41      0.24 o 
  -3  10   5        2.29        2.98      0.25 o 
  -2  10   5        0.97        0.94      0.20 o 
  -1  10   5        5.79        7.48      0.68 o 
   0  10   5        2.49        2.43      0.30 o 
   1  10   5       11.84       13.47      0.57 o 
  -4  11   5        0.51        0.37      0.20 o 
  -3  11   5        4.58        6.10      0.42 o 
  -2  11   5        0.02        0.00      0.15 o 
  -1  11   5        1.09        0.72      0.30 o 
  -5 -10   6        2.35        2.69      0.33 o 
  -4 -10   6        0.09        0.26      0.24 o 
  -3 -10   6        0.06       -0.09      0.18 o 
  -2 -10   6        1.51        1.84      0.68 o 
  -1 -10   6        2.86        3.29      0.30 o 
   0 -10   6        0.13        0.21      0.20 o 
   1 -10   6        5.24        5.19      0.68 o 
  -7  -9   6       10.90       12.47      0.57 o 
  -6  -9   6       28.97       31.35      0.90 o 
  -5  -9   6        0.46        0.51      0.26 o 
  -4  -9   6       23.31       26.61      0.78 o 
  -3  -9   6        0.43        0.04      0.18 o 
  -2  -9   6        0.00       -0.04      0.18 o 
  -1  -9   6        8.29        9.26      0.45 o 
   0  -9   6        0.23        0.51      0.18 o 
   1  -9   6        8.72        9.42      0.42 o 
  -8  -8   6        0.29        0.58      0.38 o 
  -7  -8   6        1.75        1.20      0.24 o 
  -6  -8   6        8.13        8.62      0.55 o 
  -5  -8   6        2.66        2.53      0.27 o 
  -4  -8   6        0.04        0.09      0.18 o 
  -3  -8   6        0.07        0.09      0.18 o 
  -2  -8   6        1.45        0.97      0.21 o 
  -1  -8   6        6.77        5.78      0.38 o 
   0  -8   6        0.41        0.21      0.18 o 
   1  -8   6        0.99        0.85      0.26 o 
   2  -8   6       10.62       10.58      0.68 o 
  -9  -7   6        0.36        0.94      0.34 o 
  -8  -7   6       25.20       28.23      0.84 o 
  -7  -7   6       48.81       49.13      1.15 o 
  -6  -7   6       48.19       46.87      1.09 o 
  -5  -7   6        3.82        3.06      0.30 o 
  -4  -7   6        9.78        8.91      0.33 o 
  -3  -7   6        0.60        0.52      0.11 o 
  -2  -7   6        5.48        5.96      0.47 o 
  -1  -7   6        0.87        0.84      0.15 o 
   0  -7   6       13.57       12.34      0.40 o 
   1  -7   6        2.41        2.25      0.20 o 
   2  -7   6        4.13        3.59      0.27 o 
   3  -7   6        2.06        1.45      0.34 o 
   4  -7   6        0.51        0.68      0.26 o 
   5  -7   6        0.00       -0.04      0.18 o 
 -10  -6   6       13.68       13.86      0.60 o 
  -9  -6   6        0.15        0.47      0.24 o 
  -8  -6   6       24.87       27.59      0.64 o 
  -7  -6   6       23.57       23.02      0.54 o 
  -6  -6   6        0.02        0.17      0.15 o 
  -5  -6   6      212.56      212.59      3.05 o 
  -4  -6   6        6.54        6.28      0.26 o 
  -3  -6   6       71.07       71.72      1.18 o 
  -2  -6   6       23.42       23.37      0.51 o 
  -1  -6   6        6.02        5.89      0.25 o 
   0  -6   6       10.61       10.76      0.31 o 
   1  -6   6        0.95        1.03      0.21 o 
   2  -6   6        0.52        0.68      0.26 o 
   3  -6   6        0.59        0.54      0.15 o 
   4  -6   6        0.89        0.97      0.20 o 
   5  -6   6        0.30        0.85      0.24 o 
 -10  -5   6        3.03        3.54      0.30 o 
  -9  -5   6       35.20       34.58      0.90 o 
  -8  -5   6       27.29       26.78      0.61 o 
  -7  -5   6       27.55       25.81      0.57 o 
  -6  -5   6        2.53        1.80      0.16 o 
  -5  -5   6        0.07        0.41      0.12 o 
  -4  -5   6       18.38       19.22      0.66 o 
  -3  -5   6        1.77        1.96      0.15 o 
  -2  -5   6        2.34        2.30      0.16 o 
  -1  -5   6       72.58       72.13      1.74 o 
   0  -5   6        2.46        2.15      0.16 o 
   1  -5   6       40.03       39.74      0.72 o 
   2  -5   6        0.59        0.67      0.12 o 
   3  -5   6        0.93        0.76      0.26 o 
   4  -5   6        0.10        0.34      0.18 o 
   5  -5   6        6.73        7.17      0.42 o 
   6  -5   6        0.05        0.04      0.18 o 
 -11  -4   6        0.95        1.03      0.24 o 
 -10  -4   6       17.15       16.80      0.60 o 
  -9  -4   6       68.02       62.86      1.39 o 
  -8  -4   6       12.13       12.34      0.55 o 
  -7  -4   6       31.70       26.79      0.57 o 
  -6  -4   6       80.25       85.41      1.40 o 
  -5  -4   6        4.15        5.67      0.25 o 
  -4  -4   6      105.94      106.52      1.59 o 
  -3  -4   6       13.91       11.57      0.45 o 
  -2  -4   6        4.73        4.39      0.27 o 
  -1  -4   6        2.85        2.82      0.34 o 
   0  -4   6       22.92       22.22      0.46 o 
   1  -4   6        0.37        0.34      0.14 o 
   2  -4   6        0.00        0.41      0.38 o 
   3  -4   6        8.38        7.03      0.30 o 
   4  -4   6        8.01        7.18      0.64 o 
   5  -4   6        0.29        0.43      0.18 o 
   6  -4   6        3.92        3.82      0.60 o 
 -11  -3   6        1.74        2.41      0.27 o 
 -10  -3   6       15.80       15.70      0.57 o 
  -9  -3   6        0.06        0.41      0.20 o 
  -8  -3   6      172.67      169.64      3.08 o 
  -7  -3   6        1.24        1.58      0.19 o 
  -6  -3   6       91.56       82.95      1.30 o 
  -5  -3   6      214.45      224.68      3.83 o 
  -4  -3   6      435.56      423.05     13.86 o 
  -3  -3   6       25.80       28.34      1.58 o 
  -2  -3   6       47.35       49.40      1.64 o 
  -1  -3   6       20.77       19.42      0.35 o 
   0  -3   6       40.36       42.39      0.62 o 
   1  -3   6      123.27      129.89      1.88 o 
   2  -3   6      118.82      118.92      1.77 o 
   3  -3   6       11.81       13.48      0.38 o 
   4  -3   6       82.47       82.24      1.63 o 
   5  -3   6        1.87        2.11      0.24 o 
   6  -3   6       14.45       16.46      0.60 o 
 -11  -2   6        0.07        0.00      0.18 o 
 -10  -2   6        3.38        2.52      0.30 o 
  -9  -2   6       24.32       23.37      0.66 o 
  -8  -2   6        6.32        5.93      0.36 o 
  -7  -2   6        7.79        6.70      0.28 o 
  -6  -2   6       16.48       17.92      0.56 o 
  -5  -2   6       11.23       10.46      0.31 o 
  -4  -2   6       12.28       12.23      0.41 o 
  -3  -2   6       15.14       15.71      0.36 o 
  -2  -2   6       64.31       75.30      0.97 o 
  -1  -2   6       17.25       17.31      0.75 o 
   0  -2   6      160.11      177.47      2.51 o 
   1  -2   6        9.04        8.21      0.28 o 
   2  -2   6       53.76       53.99      1.23 o 
   3  -2   6       30.46       29.99      0.59 o 
   4  -2   6        1.22        1.03      0.15 o 
   5  -2   6        0.93        1.04      0.20 o 
   6  -2   6        1.74        2.28      0.27 o 
 -11  -1   6        0.36        0.43      0.20 o 
 -10  -1   6       60.73       57.30      1.30 o 
  -9  -1   6      157.16      157.23      2.89 o 
  -8  -1   6      116.82      101.54      1.93 o 
  -7  -1   6      457.10      454.05      6.22 o 
  -6  -1   6       82.19       69.74      1.43 o 
  -5  -1   6       51.84       46.86      1.32 o 
  -4  -1   6      342.20      356.61      4.87 o 
  -3  -1   6       47.82       47.07      0.65 o 
  -2  -1   6      587.45      644.11      7.45 o 
  -1  -1   6       25.30       29.51      0.43 o 
   0  -1   6      268.40      270.49      4.55 o 
   1  -1   6       20.21       20.67      0.44 o 
   2  -1   6       30.37       34.73      0.97 o 
   3  -1   6        1.79        1.96      0.15 o 
   4  -1   6        5.88        4.50      0.25 o 
   5  -1   6        0.18        0.64      0.18 o 
   6  -1   6        0.63        0.94      0.24 o 
 -12   0   6        0.01        0.26      0.34 o 
 -11   0   6        7.07        6.52      0.39 o 
 -10   0   6        0.26        0.26      0.18 o 
  -9   0   6        4.45        4.41      0.33 o 
  -8   0   6        1.84        2.49      0.24 o 
  -7   0   6      245.49      245.48      4.22 o 
  -6   0   6      183.10      168.66      2.40 o 
  -5   0   6      174.55      162.65      1.98 o 
  -4   0   6        0.69        1.83      0.11 o 
  -3   0   6      336.42      304.72      3.57 o 
  -2   0   6       36.73       33.88      0.49 o 
  -1   0   6      177.69      170.76      2.04 o 
   0   0   6      312.60      294.06      6.56 o 
   1   0   6       11.16       11.41      0.30 o 
   2   0   6      140.44      141.51      2.07 o 
   3   0   6       34.85       35.12      0.69 o 
   4   0   6        1.68        1.75      0.19 o 
   5   0   6       24.80       23.71      1.24 o 
   6   0   6       28.60       30.75      1.19 o 
 -12   1   6        1.88        1.45      0.34 o 
 -11   1   6        8.79        9.00      0.60 o 
 -10   1   6       10.52       10.11      0.48 o 
  -9   1   6       12.78       12.85      0.48 o 
  -8   1   6        0.01       -0.17      0.26 o 
  -7   1   6       21.64       21.38      0.45 o 
  -6   1   6        1.72        1.61      0.10 o 
  -5   1   6       28.48       26.71      0.41 o 
  -4   1   6        0.73        1.90      0.17 o 
  -3   1   6      139.60      135.78      1.65 o 
  -2   1   6        4.98        3.43      0.15 o 
  -1   1   6       87.60       81.50      1.23 o 
   0   1   6        1.57        1.64      0.15 o 
   1   1   6      141.10      139.02      2.02 o 
   2   1   6       36.72       34.55      0.64 o 
   3   1   6       13.15       11.41      0.34 o 
   4   1   6       89.35       94.71      1.66 o 
   5   1   6       12.06       14.00      0.56 o 
   6   1   6       26.61       26.23      0.78 o 
 -11   2   6       13.90       14.46      0.54 o 
 -10   2   6        0.27        0.04      0.18 o 
  -9   2   6       32.04       30.79      0.78 o 
  -8   2   6        0.06        0.06      0.12 o 
  -7   2   6       50.16       51.99      0.87 o 
  -6   2   6      153.58      154.04      1.89 o 
  -5   2   6       38.12       40.92      0.59 o 
  -4   2   6       84.33       89.18      1.15 o 
  -3   2   6       41.10       41.81      0.61 o 
  -2   2   6      219.30      231.44      2.75 o 
  -1   2   6       20.29       21.17      0.81 o 
   0   2   6        5.40        7.83      0.25 o 
   1   2   6       24.61       22.55      0.47 o 
   2   2   6       94.70       93.12      1.44 o 
   3   2   6        3.76        3.81      0.25 o 
   4   2   6       45.10       46.34      0.91 o 
   5   2   6       21.25       20.67      0.54 o 
   6   2   6        0.55        0.23      0.20 o 
 -11   3   6        1.39        0.99      0.24 o 
 -10   3   6        9.56        9.86      0.48 o 
  -9   3   6       26.73       26.95      0.57 o 
  -8   3   6       25.39       23.78      0.52 o 
  -7   3   6      116.15      117.81      1.72 o 
  -6   3   6       52.98       52.62      0.87 o 
  -5   3   6      128.71      130.26      2.85 o 
  -4   3   6       61.18       53.17      0.73 o 
  -3   3   6       12.26        8.40      0.20 o 
  -2   3   6      100.74       92.75      1.18 o 
  -1   3   6       32.20       24.57      0.47 o 
   0   3   6       37.16       37.48      0.67 o 
   1   3   6      208.14      191.47      4.44 o 
   2   3   6       22.49       24.00      0.52 o 
   3   3   6      163.51      164.31      2.99 o 
   4   3   6        2.62        2.00      0.20 o 
   5   3   6        3.83        4.94      0.28 o 
   6   3   6        0.44        0.57      0.20 o 
 -11   4   6        2.32        2.57      0.30 o 
 -10   4   6        0.02        0.38      0.18 o 
  -9   4   6       54.24       54.01      0.97 o 
  -8   4   6        0.93        0.83      0.15 o 
  -7   4   6       28.43       24.53      0.51 o 
  -6   4   6        3.61        3.22      0.30 o 
  -5   4   6        0.64        1.45      0.13 o 
  -4   4   6       48.78       45.17      0.81 o 
  -3   4   6       14.11       15.36      0.31 o 
  -2   4   6       54.31       52.21      0.73 o 
  -1   4   6        5.21        5.89      0.23 o 
   0   4   6        0.32        0.22      0.29 o 
   1   4   6        8.61        9.63      0.90 o 
   2   4   6       10.99        9.61      0.49 o 
   3   4   6        5.37        4.65      0.25 o 
   4   4   6        0.40        0.30      0.18 o 
   5   4   6        9.38        9.70      0.45 o 
 -11   5   6       13.25       12.62      0.44 o 
 -10   5   6        3.45        4.67      0.42 o 
  -9   5   6       22.64       20.72      0.51 o 
  -8   5   6       45.26       44.39      1.02 o 
  -7   5   6        0.18        0.28      0.11 o 
  -6   5   6        0.34       -0.03      0.10 o 
  -5   5   6      120.66      115.40      1.65 o 
  -4   5   6       16.59       18.99      0.44 o 
  -3   5   6       96.32       90.37      1.39 o 
  -2   5   6       97.36       96.45      1.53 o 
  -1   5   6      190.82      188.04      3.34 o 
   0   5   6        8.55        6.95      0.36 o 
   1   5   6       10.70        8.97      0.39 o 
   2   5   6        5.98        6.28      0.36 o 
   3   5   6       13.17       10.16      0.45 o 
   4   5   6        0.64        0.51      0.30 o 
   5   5   6        0.33        0.46      0.20 o 
 -10   6   6        0.27        0.81      0.24 o 
  -9   6   6        3.75        3.92      0.30 o 
  -8   6   6       14.50       15.19      0.54 o 
  -7   6   6        0.47        0.90      0.18 o 
  -6   6   6       43.38       40.62      0.93 o 
  -5   6   6       12.39       10.94      0.45 o 
  -4   6   6        5.84        4.29      0.22 o 
  -3   6   6        4.95        3.51      0.20 o 
  -2   6   6      117.97      116.67      1.75 o 
  -1   6   6       22.60       21.75      0.60 o 
   0   6   6      102.47      101.71      1.99 o 
   1   6   6       13.68       12.37      0.48 o 
   2   6   6       24.85       26.02      0.81 o 
   3   6   6        6.48        7.55      0.42 o 
   4   6   6       18.28       17.73      0.63 o 
 -10   7   6        1.79        1.96      0.30 o 
  -9   7   6        0.09       -0.21      0.18 o 
  -8   7   6        0.17        0.26      0.18 o 
  -7   7   6        6.21        5.81      0.36 o 
  -6   7   6        1.79        1.77      0.24 o 
  -5   7   6       11.58       11.01      0.42 o 
  -4   7   6        0.06       -0.17      0.14 o 
  -3   7   6       28.82       30.59      0.62 o 
  -2   7   6        1.53        1.29      0.18 o 
  -1   7   6        0.19        0.10      0.14 o 
   0   7   6       43.56       41.46      0.99 o 
   1   7   6        0.00        0.04      0.18 o 
   2   7   6        3.46        3.19      0.34 o 
   3   7   6        0.02       -0.21      0.21 o 
   4   7   6        0.29        0.64      0.24 o 
  -9   8   6        3.77        4.50      0.36 o 
  -8   8   6        0.03        0.17      0.18 o 
  -7   8   6        6.04        5.85      0.36 o 
  -6   8   6       17.13       18.60      0.60 o 
  -5   8   6        0.81        1.08      0.38 o 
  -4   8   6       66.07       64.99      1.13 o 
  -3   8   6        0.00        0.28      0.15 o 
  -2   8   6        1.07        1.13      0.21 o 
  -1   8   6       18.44       19.53      1.24 o 
   0   8   6        0.95        1.67      0.24 o 
   1   8   6       20.28       20.40      0.66 o 
   2   8   6        0.24        0.04      0.18 o 
   3   8   6        4.36        5.76      0.42 o 
  -8   9   6        2.52        2.40      0.30 o 
  -7   9   6        2.36        2.57      0.30 o 
  -6   9   6        0.13       -0.09      0.18 o 
  -5   9   6        1.12        1.39      0.30 o 
  -4   9   6       14.72       14.86      0.98 o 
  -3   9   6        1.36        1.78      0.28 o 
  -2   9   6       15.34       15.70      0.57 o 
  -1   9   6        8.81        8.85      0.45 o 
   0   9   6        0.19        0.17      0.20 o 
   1   9   6       15.09       16.78      0.63 o 
  -6  10   6        3.70        3.87      0.64 o 
  -5  10   6        0.62        0.92      0.30 o 
  -4  10   6        0.40        0.17      0.18 o 
  -3  10   6        0.98        1.12      0.24 o 
  -2  10   6        0.41        1.12      0.24 o 
  -1  10   6        0.01       -0.13      0.18 o 
   0  10   6        2.50        2.55      0.30 o 
  -4 -10   7        1.39        1.03      0.24 o 
  -3 -10   7        0.01       -0.13      0.21 o 
  -2 -10   7        0.01        0.29      0.34 o 
  -1 -10   7        1.92        1.77      0.27 o 
  -6  -9   7       27.89       29.73      0.90 o 
  -5  -9   7        1.08        1.20      0.24 o 
  -4  -9   7        0.00        0.04      0.18 o 
  -3  -9   7        1.30        1.07      0.24 o 
  -2  -9   7        0.42        0.45      0.20 o 
  -1  -9   7        4.21        4.10      0.30 o 
   0  -9   7        0.37        0.51      0.34 o 
   1  -9   7        0.11       -0.09      0.26 o 
  -8  -8   7        0.60        0.55      0.24 o 
  -7  -8   7        0.02       -0.10      0.38 o 
  -6  -8   7        5.04        5.76      0.36 o 
  -5  -8   7        5.86        5.17      0.51 o 
  -4  -8   7       22.89       20.13      0.66 o 
  -3  -8   7       19.75       20.23      0.66 o 
  -2  -8   7        8.64        7.98      0.42 o 
  -1  -8   7       11.38       12.20      0.51 o 
   0  -8   7        0.06       -0.17      0.26 o 
   1  -8   7        2.60        2.13      0.34 o 
   2  -8   7        0.06        0.00      0.26 o 
  -9  -7   7        0.35        0.34      0.26 o 
  -8  -7   7        6.59        7.59      0.42 o 
  -7  -7   7        0.70        0.90      0.24 o 
  -6  -7   7       14.25       11.93      0.48 o 
  -5  -7   7        1.54        1.43      0.20 o 
  -4  -7   7        2.07        1.47      0.18 o 
  -3  -7   7        1.19        0.95      0.16 o 
  -2  -7   7        1.07        1.22      0.16 o 
  -1  -7   7        3.48        3.42      0.23 o 
   0  -7   7        1.44        1.43      0.20 o 
   1  -7   7        1.75        1.88      0.24 o 
   2  -7   7        2.11        1.83      0.24 o 
   3  -7   7        2.44        1.62      0.34 o 
   4  -7   7        1.19        1.62      0.34 o 
  -9  -6   7       19.28       19.80      0.66 o 
  -8  -6   7        0.18        0.09      0.15 o 
  -7  -6   7        1.13        0.90      0.18 o 
  -6  -6   7        2.93        3.79      0.27 o 
  -5  -6   7        3.82        3.95      0.25 o 
  -4  -6   7        0.36        0.38      0.12 o 
  -3  -6   7        0.07        0.12      0.15 o 
  -2  -6   7        0.17        0.21      0.11 o 
  -1  -6   7        0.05        0.04      0.11 o 
   0  -6   7        2.39        1.71      0.20 o 
   1  -6   7        3.67        4.09      0.38 o 
   2  -6   7        0.00       -0.04      0.18 o 
   3  -6   7        1.46        1.19      0.34 o 
   4  -6   7        1.46        1.71      0.34 o 
 -10  -5   7        0.49        0.11      0.20 o 
  -9  -5   7       17.40       17.06      0.60 o 
  -8  -5   7        4.64        3.79      0.25 o 
  -7  -5   7       66.37       64.11      1.12 o 
  -6  -5   7       54.26       51.08      0.92 o 
  -5  -5   7       50.38       50.75      0.90 o 
  -4  -5   7      173.16      177.09      2.57 o 
  -3  -5   7       46.55       46.41      0.83 o 
  -2  -5   7       46.21       47.41      0.85 o 
  -1  -5   7        0.99        0.66      0.12 o 
   0  -5   7        1.45        1.88      0.20 o 
   1  -5   7       45.37       47.64      1.09 o 
   2  -5   7        1.34        1.54      0.34 o 
   3  -5   7       20.06       21.87      1.09 o 
   4  -5   7        8.90        9.13      0.45 o 
   5  -5   7        7.47        9.39      0.48 o 
 -11  -4   7        0.53        0.26      0.24 o 
 -10  -4   7        6.17        5.27      0.60 o 
  -9  -4   7        8.00        7.60      0.39 o 
  -8  -4   7        0.03        0.17      0.18 o 
  -7  -4   7        3.33        2.28      0.20 o 
  -6  -4   7       51.50       49.10      0.87 o 
  -5  -4   7        4.78        4.12      0.23 o 
  -4  -4   7        1.78        1.28      0.15 o 
  -3  -4   7       26.26       29.01      0.57 o 
  -2  -4   7        4.01        4.21      0.21 o 
  -1  -4   7        3.31        3.70      0.27 o 
   0  -4   7       41.26       40.29      1.11 o 
   1  -4   7       12.25       12.16      0.48 o 
   2  -4   7       14.52       13.82      0.39 o 
   3  -4   7        1.90        2.23      0.24 o 
   4  -4   7        5.55        4.99      0.51 o 
   5  -4   7        0.30        0.34      0.18 o 
 -11  -3   7        5.66        4.88      0.39 o 
 -10  -3   7       10.02        9.00      0.60 o 
  -9  -3   7        8.07        7.17      0.64 o 
  -8  -3   7      179.76      168.37      3.05 o 
  -7  -3   7       12.59       11.27      0.36 o 
  -6  -3   7      175.75      158.40      2.33 o 
  -5  -3   7        0.40        0.16      0.11 o 
  -4  -3   7        6.30        5.88      0.90 o 
  -3  -3   7       47.98       43.56      0.77 o 
  -2  -3   7       20.32       17.64      0.62 o 
  -1  -3   7      131.61      126.53      3.45 o 
   0  -3   7        0.10        0.00      0.10 o 
   1  -3   7        7.25        6.79      0.33 o 
   2  -3   7        3.48        3.37      0.21 o 
   3  -3   7        2.06        2.01      0.20 o 
   4  -3   7        2.76        2.40      0.24 o 
   5  -3   7        8.87       10.46      0.48 o 
 -11  -2   7        9.89       12.88      0.54 o 
 -10  -2   7       19.36       16.96      0.72 o 
  -9  -2   7        4.94        5.63      0.36 o 
  -8  -2   7        2.52        2.74      0.24 o 
  -7  -2   7        4.79        3.36      0.20 o 
  -6  -2   7      204.94      204.53      2.92 o 
  -5  -2   7        0.22        0.26      0.10 o 
  -4  -2   7      176.57      168.48      2.42 o 
  -3  -2   7       93.22       87.13      1.80 o 
  -2  -2   7       42.85       37.74      0.93 o 
  -1  -2   7       97.79       97.32      1.46 o 
   0  -2   7        7.78        7.02      0.25 o 
   1  -2   7      123.03      120.02      1.79 o 
   2  -2   7       10.47       11.21      0.34 o 
   3  -2   7       15.06       16.08      0.44 o 
   4  -2   7        8.88        9.07      0.34 o 
   5  -2   7        5.36        5.73      0.36 o 
 -11  -1   7        2.71        2.26      0.30 o 
 -10  -1   7        1.32        1.09      0.24 o 
  -9  -1   7       12.87       12.75      0.48 o 
  -8  -1   7        4.97        4.57      0.30 o 
  -7  -1   7       28.07       27.43      0.57 o 
  -6  -1   7        0.52        0.25      0.22 o 
  -5  -1   7        1.94        2.23      0.34 o 
  -4  -1   7       96.99       90.62      5.12 o 
  -3  -1   7      131.82      129.54      1.88 o 
  -2  -1   7      357.60      374.45      4.39 o 
  -1  -1   7        8.35        8.20      0.65 o 
   0  -1   7       19.54       20.03      0.42 o 
   1  -1   7       13.75       11.73      0.33 o 
   2  -1   7       15.39       15.42      0.62 o 
   3  -1   7        8.56        7.17      0.30 o 
   4  -1   7        2.34        2.08      0.20 o 
   5  -1   7       14.18       13.49      0.54 o 
 -11   0   7        0.01       -0.01      0.20 o 
 -10   0   7       40.78       43.88      1.09 o 
  -9   0   7        0.03        0.09      0.18 o 
  -8   0   7       30.05       26.09      0.69 o 
  -7   0   7       18.59       18.98      0.54 o 
  -6   0   7       96.68       95.57      1.46 o 
  -5   0   7       24.36       23.28      0.50 o 
  -4   0   7      412.95      423.63      6.19 o 
  -3   0   7       14.08       16.06      0.32 o 
  -2   0   7      122.50      123.78      1.53 o 
  -1   0   7       12.11       15.87      0.38 o 
   0   0   7       13.50       13.42      0.39 o 
   1   0   7        0.61        0.22      0.11 o 
   2   0   7        0.26        0.34      0.15 o 
   3   0   7        5.31        5.55      0.28 o 
   4   0   7       15.88       15.13      0.44 o 
   5   0   7        0.05       -0.07      0.21 o 
 -11   1   7        0.05       -0.04      0.18 o 
 -10   1   7        7.79        8.62      0.42 o 
  -9   1   7        0.93        0.38      0.18 o 
  -8   1   7       58.45       56.56      1.21 o 
  -7   1   7      103.10      103.84      2.22 o 
  -6   1   7      181.08      178.08      2.54 o 
  -5   1   7      452.09      443.70      5.19 o 
  -4   1   7        7.45        9.89      0.23 o 
  -3   1   7       97.28       86.56      3.79 o 
  -2   1   7      287.35      265.32      3.66 o 
  -1   1   7        2.63        3.56      0.30 o 
   0   1   7       48.92       42.62      0.75 o 
   1   1   7      106.25       98.89      1.51 o 
   2   1   7      108.09      102.82      1.61 o 
   3   1   7       21.79       20.29      0.49 o 
   4   1   7       41.05       40.72      0.84 o 
   5   1   7        1.84        2.22      0.27 o 
 -11   2   7        0.24        0.30      0.24 o 
 -10   2   7        0.50        0.64      0.24 o 
  -9   2   7        3.75        3.54      0.30 o 
  -8   2   7      108.97      108.83      2.05 o 
  -7   2   7       17.95       17.74      0.54 o 
  -6   2   7      106.03      100.64      1.30 o 
  -5   2   7       10.29        8.38      0.36 o 
  -4   2   7        0.80        0.21      0.09 o 
  -3   2   7        0.00        0.17      0.06 o 
  -2   2   7       39.58       33.47      0.61 o 
  -1   2   7       51.02       52.86      0.88 o 
   0   2   7        0.14        0.40      0.12 o 
   1   2   7        0.35       -0.06      0.10 o 
   2   2   7        4.63        3.79      0.23 o 
   3   2   7        5.32        3.84      0.23 o 
   4   2   7        1.25        1.12      0.24 o 
   5   2   7        0.10       -0.09      0.15 o 
 -11   3   7        6.93        7.59      0.42 o 
 -10   3   7        3.32        1.67      0.24 o 
  -9   3   7       89.12       90.36      1.81 o 
  -8   3   7        0.61        0.61      0.15 o 
  -7   3   7       76.56       71.29      1.13 o 
  -6   3   7       64.12       55.47      0.91 o 
  -5   3   7       10.96       13.81      0.30 o 
  -4   3   7       63.63       55.96      1.03 o 
  -3   3   7      267.16      273.67      3.27 o 
  -2   3   7        0.54        0.38      0.12 o 
  -1   3   7      333.22      324.81      4.46 o 
   0   3   7       17.79       17.48      0.41 o 
   1   3   7        7.62        6.92      0.36 o 
   2   3   7        9.74        9.38      0.33 o 
   3   3   7        1.86        1.78      0.20 o 
   4   3   7        8.77        7.72      0.33 o 
   5   3   7        0.12        0.06      0.23 o 
 -11   4   7        0.08        0.11      0.20 o 
 -10   4   7       33.47       36.06      0.93 o 
  -9   4   7        1.58        1.91      0.20 o 
  -8   4   7       42.98       47.89      0.85 o 
  -7   4   7        0.18        0.15      0.11 o 
  -6   4   7       90.15       87.48      1.35 o 
  -5   4   7        1.24        1.93      0.18 o 
  -4   4   7       78.63       72.98      0.99 o 
  -3   4   7       33.90       33.84      0.53 o 
  -2   4   7       29.37       29.05      0.90 o 
  -1   4   7      342.47      349.40      7.25 o 
   0   4   7        5.15        5.32      0.25 o 
   1   4   7       36.77       35.06      0.69 o 
   2   4   7       10.27       11.41      0.55 o 
   3   4   7        0.05        0.09      0.18 o 
   4   4   7       13.82       14.16      0.54 o 
 -11   5   7        7.98        8.62      0.55 o 
 -10   5   7        0.51        0.26      0.16 o 
  -9   5   7        4.43        5.07      0.30 o 
  -8   5   7        0.92        0.95      0.15 o 
  -7   5   7        0.71        0.40      0.15 o 
  -6   5   7        0.01        0.00      0.26 o 
  -5   5   7        5.13        5.29      0.25 o 
  -4   5   7        7.62        7.65      0.28 o 
  -3   5   7        1.63        1.02      0.15 o 
  -2   5   7        0.50        0.47      0.21 o 
  -1   5   7        0.61        1.09      0.47 o 
   0   5   7       13.46       12.71      0.48 o 
   1   5   7       20.32       20.82      0.63 o 
   2   5   7        2.70        2.10      0.34 o 
   3   5   7        0.05        0.13      0.18 o 
   4   5   7        1.74        1.63      0.30 o 
 -10   6   7        7.88        8.86      0.45 o 
  -9   6   7        1.47        2.22      0.24 o 
  -8   6   7       19.75       18.63      0.68 o 
  -7   6   7       15.99       17.40      0.54 o 
  -6   6   7        1.04        1.11      0.21 o 
  -5   6   7       90.37       90.54      1.41 o 
  -4   6   7       50.54       50.74      0.90 o 
  -3   6   7       68.34       62.09      1.30 o 
  -2   6   7        8.72        9.13      0.39 o 
  -1   6   7       31.63       27.46      1.15 o 
   0   6   7       20.34       23.34      0.69 o 
   1   6   7        8.97        6.98      0.39 o 
   2   6   7        0.02       -0.27      0.18 o 
   3   6   7        5.56        6.28      0.42 o 
  -9   7   7        0.30        0.30      0.18 o 
  -8   7   7        1.24        1.41      0.26 o 
  -7   7   7        0.28       -0.07      0.14 o 
  -6   7   7        0.25        0.05      0.17 o 
  -5   7   7        0.13       -0.02      0.30 o 
  -4   7   7        8.06        7.53      0.30 o 
  -3   7   7       12.20       12.79      0.48 o 
  -2   7   7       11.08       11.76      0.64 o 
  -1   7   7        0.81        0.64      0.18 o 
   0   7   7       22.39       24.31      0.72 o 
   1   7   7        7.46        7.68      0.98 o 
   2   7   7        4.64        5.35      0.72 o 
   3   7   7        1.16        1.71      0.34 o 
  -9   8   7        1.66        1.59      0.24 o 
  -8   8   7        0.10       -0.04      0.18 o 
  -7   8   7       12.36       12.46      0.54 o 
  -6   8   7        0.03        0.04      0.21 o 
  -5   8   7        4.01        4.10      0.30 o 
  -4   8   7        0.52        0.54      0.15 o 
  -3   8   7        0.48        0.38      0.18 o 
  -2   8   7        0.46        0.43      0.18 o 
  -1   8   7        0.16        0.09      0.18 o 
   0   8   7        3.22        3.02      0.34 o 
   1   8   7        4.14        4.32      0.36 o 
  -7   9   7        0.11        0.19      0.20 o 
  -6   9   7        4.94        5.71      0.47 o 
  -5   9   7        0.69        0.93      0.34 o 
  -4   9   7        1.87        2.23      0.24 o 
  -3   9   7        6.69        7.25      0.42 o 
  -2   9   7        1.12        0.96      0.26 o 
  -1   9   7        0.05        0.00      0.18 o 
   0   9   7        5.92        6.53      0.42 o 
  -5  10   7        0.02       -0.17      0.18 o 
  -4  10   7        0.72        1.28      0.34 o 
  -3  10   7        2.22        2.49      0.30 o 
  -2  10   7        0.85        0.94      0.34 o 
  -5  -9   8        0.32       -0.06      0.20 o 
  -4  -9   8        0.27        0.17      0.24 o 
  -3  -9   8        2.83        2.36      0.30 o 
  -2  -9   8        0.14        0.34      0.24 o 
  -1  -9   8        2.91        2.99      0.43 o 
   0  -9   8        0.13        0.34      0.26 o 
  -7  -8   8        4.26        5.36      0.39 o 
  -6  -8   8        0.12       -0.04      0.18 o 
  -5  -8   8        0.10       -0.17      0.18 o 
  -4  -8   8        0.03       -0.13      0.21 o 
  -3  -8   8        5.93        6.19      0.36 o 
  -2  -8   8        0.00       -0.07      0.21 o 
  -1  -8   8        3.88        3.84      0.51 o 
   0  -8   8        0.85        0.68      0.34 o 
   1  -8   8        1.52        1.19      0.34 o 
  -8  -7   8        3.15        3.98      0.33 o 
  -7  -7   8        5.87        5.62      0.31 o 
  -6  -7   8       14.49       16.35      0.49 o 
  -5  -7   8       55.63       58.41      1.07 o 
  -4  -7   8        5.66        6.79      0.39 o 
  -3  -7   8       59.62       63.58      1.13 o 
  -2  -7   8        1.16        1.31      0.20 o 
  -1  -7   8       11.92       13.45      0.64 o 
   0  -7   8        2.51        3.00      0.27 o 
   1  -7   8        0.99        0.50      0.21 o 
   2  -7   8        5.01        5.78      0.77 o 
  -9  -6   8        2.76        2.74      0.30 o 
  -8  -6   8        0.76        1.47      0.20 o 
  -7  -6   8        2.61        2.65      0.26 o 
  -6  -6   8        0.28        0.78      0.16 o 
  -5  -6   8        2.79        1.82      0.20 o 
  -4  -6   8       10.36       11.73      0.41 o 
  -3  -6   8        0.02        0.11      0.15 o 
  -2  -6   8        1.35        1.81      0.39 o 
  -1  -6   8        5.17        7.30      0.81 o 
   0  -6   8        2.39        1.88      0.24 o 
   1  -6   8       11.44       12.63      0.54 o 
   2  -6   8        0.06       -0.13      0.21 o 
   3  -6   8        2.46        2.39      0.43 o 
 -10  -5   8        0.06       -0.30      0.20 o 
  -9  -5   8       17.81       16.17      0.60 o 
  -8  -5   8        0.00        0.03      0.15 o 
  -7  -5   8       52.58       47.41      0.89 o 
  -6  -5   8       17.52       14.92      0.44 o 
  -5  -5   8       40.38       35.77      0.70 o 
  -4  -5   8       11.66       10.56      0.36 o 
  -3  -5   8        1.06        0.71      0.29 o 
  -2  -5   8        2.98        2.67      0.26 o 
  -1  -5   8       22.00       19.31      1.75 o 
   0  -5   8       26.06       25.59      0.72 o 
   1  -5   8        2.60        2.79      0.30 o 
   2  -5   8        0.51        0.26      0.18 o 
   3  -5   8        0.72        0.34      0.26 o 
 -10  -4   8       21.70       22.78      1.07 o 
  -9  -4   8        3.11        3.92      0.33 o 
  -8  -4   8        6.93        5.81      0.30 o 
  -7  -4   8       42.47       46.73      0.89 o 
  -6  -4   8        4.45        4.85      0.26 o 
  -5  -4   8       58.33       59.99      1.05 o 
  -4  -4   8      110.49      117.96      1.79 o 
  -3  -4   8       16.71       17.15      0.68 o 
  -2  -4   8       35.88       34.55      0.84 o 
  -1  -4   8       30.39       29.18      1.75 o 
   0  -4   8        2.71        2.61      0.24 o 
   1  -4   8       32.97       33.35      0.87 o 
   2  -4   8        2.02        1.72      0.30 o 
   3  -4   8        6.79        7.84      0.72 o 
   4  -4   8        0.20        0.34      0.20 o 
 -11  -3   8        5.95        5.26      0.51 o 
 -10  -3   8        0.96        1.02      0.24 o 
  -9  -3   8        0.47        0.66      0.20 o 
  -8  -3   8        0.29        0.09      0.18 o 
  -7  -3   8        0.01        0.26      0.15 o 
  -6  -3   8       15.44       15.46      0.41 o 
  -5  -3   8       18.27       15.13      0.39 o 
  -4  -3   8       43.85       41.97      0.77 o 
  -3  -3   8       16.85       17.22      0.42 o 
  -2  -3   8      200.81      206.98      3.68 o 
  -1  -3   8       63.99       64.51      1.36 o 
   0  -3   8       23.17       24.14      0.66 o 
   1  -3   8        1.47        1.02      0.20 o 
   2  -3   8        7.98        8.26      0.33 o 
   3  -3   8        0.52        0.45      0.15 o 
   4  -3   8        0.08       -0.09      0.18 o 
 -11  -2   8        4.49        3.66      0.60 o 
 -10  -2   8        3.41        4.90      0.36 o 
  -9  -2   8       17.22       16.51      0.54 o 
  -8  -2   8       33.27       31.56      0.81 o 
  -7  -2   8        1.42        1.28      0.16 o 
  -6  -2   8        1.20        0.88      0.25 o 
  -5  -2   8      173.40      168.93      2.46 o 
  -4  -2   8      105.52       98.17      3.19 o 
  -3  -2   8      350.09      370.68      5.17 o 
  -2  -2   8       88.79       81.42      1.60 o 
  -1  -2   8        3.58        4.36      0.30 o 
   0  -2   8       48.57       41.22      1.02 o 
   1  -2   8        0.01       -0.16      0.11 o 
   2  -2   8        0.61        0.20      0.15 o 
   3  -2   8        0.31        0.45      0.15 o 
   4  -2   8        0.25        0.26      0.18 o 
 -11  -1   8        1.75        2.18      0.30 o 
 -10  -1   8        8.36        9.35      0.48 o 
  -9  -1   8        0.01       -0.05      0.26 o 
  -8  -1   8       20.35       20.00      0.60 o 
  -7  -1   8       12.10       12.95      0.38 o 
  -6  -1   8      288.25      290.05      4.05 o 
  -5  -1   8        0.65        1.10      0.28 o 
  -4  -1   8      185.51      179.69      2.57 o 
  -3  -1   8       98.43       94.39      1.81 o 
  -2  -1   8        3.76        4.36      0.30 o 
  -1  -1   8       89.97       92.25      1.41 o 
   0  -1   8       30.06       26.67      0.57 o 
   1  -1   8        3.55        2.61      0.31 o 
   2  -1   8       94.85       92.14      1.48 o 
   3  -1   8        2.57        2.35      0.21 o 
   4  -1   8        9.44        9.73      0.39 o 
 -11   0   8        1.35        1.81      0.27 o 
 -10   0   8        0.52        0.34      0.20 o 
  -9   0   8        0.15       -0.13      0.21 o 
  -8   0   8       50.31       49.62      1.11 o 
  -7   0   8      116.62      106.40      1.62 o 
  -6   0   8       96.89       92.89      1.53 o 
  -5   0   8        9.75        8.67      0.30 o 
  -4   0   8      124.78      115.58      1.72 o 
  -3   0   8       18.18       18.04      0.85 o 
  -2   0   8       54.30       48.14      0.83 o 
  -1   0   8       15.94       13.43      0.39 o 
   0   0   8       14.77       13.79      0.44 o 
   1   0   8        4.10        3.38      0.36 o 
   2   0   8        2.39        2.32      0.20 o 
   3   0   8        0.73        0.43      0.15 o 
   4   0   8        0.12        0.00      0.20 o 
 -11   1   8        4.36        5.85      0.51 o 
 -10   1   8       13.97       10.89      0.48 o 
  -9   1   8       24.90       28.39      0.90 o 
  -8   1   8       35.11       32.37      0.84 o 
  -7   1   8       31.47       29.00      0.72 o 
  -6   1   8        1.64        1.10      0.15 o 
  -5   1   8       29.51       24.12      0.49 o 
  -4   1   8       25.15       25.37      0.51 o 
  -3   1   8       74.16       73.95      1.18 o 
  -2   1   8      137.97      140.10      2.05 o 
  -1   1   8       64.87       62.26      1.39 o 
   0   1   8       17.89       16.48      0.41 o 
   1   1   8        0.92        1.01      0.23 o 
   2   1   8        8.50        7.62      0.31 o 
   3   1   8        2.08        1.39      0.20 o 
   4   1   8        1.03        1.40      0.20 o 
 -11   2   8        2.07        3.33      0.33 o 
 -10   2   8        0.78        0.77      0.24 o 
  -9   2   8       68.03       73.48      1.51 o 
  -8   2   8        2.39        2.91      0.24 o 
  -7   2   8       25.76       26.61      0.81 o 
  -6   2   8       67.77       67.00      1.08 o 
  -5   2   8       66.59       59.92      0.84 o 
  -4   2   8       48.89       47.99      0.70 o 
  -3   2   8        0.01       -0.09      0.10 o 
  -2   2   8       52.89       52.55      0.88 o 
  -1   2   8      141.36      140.56      2.63 o 
   0   2   8      120.84      127.06      1.95 o 
   1   2   8       17.14       17.12      0.53 o 
   2   2   8        0.17        0.01      0.16 o 
   3   2   8        4.65        4.85      0.28 o 
   4   2   8        1.61        1.34      0.20 o 
 -11   3   8        1.14        2.13      0.30 o 
 -10   3   8        3.51        4.28      0.36 o 
  -9   3   8        1.80        1.80      0.30 o 
  -8   3   8        2.77        2.10      0.24 o 
  -7   3   8        2.70        1.62      0.20 o 
  -6   3   8        0.50        0.59      0.10 o 
  -5   3   8        6.60        5.47      0.19 o 
  -4   3   8        1.43        0.91      0.10 o 
  -3   3   8       18.17       15.58      0.41 o 
  -2   3   8       48.86       42.10      0.77 o 
  -1   3   8        4.32        3.75      0.22 o 
   0   3   8        0.32        0.12      0.12 o 
   1   3   8        0.01        0.01      0.11 o 
   2   3   8        0.93        0.94      0.18 o 
   3   3   8        3.88        4.79      0.35 o 
   4   3   8        0.00        0.11      0.15 o 
 -11   4   8       21.41       25.83      0.81 o 
 -10   4   8        1.02        1.00      0.24 o 
  -9   4   8        4.44        3.83      0.38 o 
  -8   4   8       14.03       16.16      1.15 o 
  -7   4   8        2.18        1.54      0.15 o 
  -6   4   8       12.29       13.94      0.36 o 
  -5   4   8       52.01       48.44      0.73 o 
  -4   4   8       47.08       44.55      0.80 o 
  -3   4   8       57.84       53.41      1.08 o 
  -2   4   8        3.22        1.91      0.15 o 
  -1   4   8        0.02       -0.04      0.11 o 
   0   4   8       23.92       22.48      0.66 o 
   1   4   8        1.80        1.45      0.24 o 
   2   4   8        0.42        0.00      0.18 o 
   3   4   8        5.91        5.25      0.36 o 
 -10   5   8        3.91        5.97      0.51 o 
  -9   5   8        0.98        2.90      0.43 o 
  -8   5   8       13.04       13.98      0.51 o 
  -7   5   8        0.44       -0.17      0.12 o 
  -6   5   8        0.03        0.09      0.12 o 
  -5   5   8        2.05        2.88      0.21 o 
  -4   5   8        0.81        0.10      0.34 o 
  -3   5   8        9.23        9.00      0.36 o 
  -2   5   8        0.14        0.26      0.18 o 
  -1   5   8        2.98        3.94      0.30 o 
   0   5   8       17.69       16.93      0.85 o 
   1   5   8       11.29       12.44      0.51 o 
   2   5   8        5.26        6.04      0.38 o 
   3   5   8        0.00        0.09      0.18 o 
 -10   6   8        1.18        1.71      0.34 o 
  -9   6   8        0.25        0.64      0.24 o 
  -8   6   8        1.23        0.84      0.20 o 
  -7   6   8        0.67        0.51      0.18 o 
  -6   6   8       12.92       11.26      0.42 o 
  -5   6   8        0.05        0.02      0.11 o 
  -4   6   8        8.86        7.86      0.36 o 
  -3   6   8        0.45        0.81      0.18 o 
  -2   6   8        6.38        5.65      0.33 o 
  -1   6   8        1.08        1.33      0.24 o 
   0   6   8        1.67        1.83      0.24 o 
   1   6   8        0.02       -0.17      0.18 o 
   2   6   8        0.96        0.77      0.24 o 
  -9   7   8        5.75        8.49      0.45 o 
  -8   7   8        0.20        0.00      0.18 o 
  -7   7   8       12.38       13.33      0.51 o 
  -6   7   8        3.53        3.99      0.30 o 
  -5   7   8        2.77        3.39      0.81 o 
  -4   7   8       11.24       12.33      0.48 o 
  -3   7   8        0.00        0.17      0.18 o 
  -2   7   8        7.01        6.05      0.47 o 
  -1   7   8        0.13        0.00      0.18 o 
   0   7   8        0.74        0.96      0.26 o 
   1   7   8        3.09        3.21      0.33 o 
  -8   8   8        1.98        1.94      0.27 o 
  -7   8   8        4.55        5.51      0.36 o 
  -6   8   8        0.97        0.71      0.20 o 
  -5   8   8        2.52        2.39      0.34 o 
  -4   8   8        2.32        2.90      0.30 o 
  -3   8   8        1.07        1.09      0.24 o 
  -2   8   8       12.02       12.98      0.54 o 
  -1   8   8        0.03        0.51      0.24 o 
   0   8   8        6.06        6.91      0.42 o 
  -6   9   8        0.16        0.09      0.18 o 
  -5   9   8        0.47        0.34      0.34 o 
  -4   9   8        0.07        0.27      0.20 o 
  -3   9   8        0.44        0.68      0.24 o 
  -2   9   8        0.07        0.26      0.24 o 
  -6  -8   9        0.62        1.12      0.24 o 
  -5  -8   9        0.02       -0.04      0.26 o 
  -4  -8   9        1.66        2.53      0.30 o 
  -3  -8   9        3.14        2.64      0.43 o 
  -2  -8   9        0.05       -0.09      0.34 o 
  -1  -8   9        1.29        1.36      0.43 o 
  -7  -7   9        3.78        3.36      0.26 o 
  -6  -7   9        0.61        0.90      0.21 o 
  -5  -7   9       30.71       28.96      0.67 o 
  -4  -7   9        0.00        0.09      0.16 o 
  -3  -7   9        0.00       -0.13      0.20 o 
  -2  -7   9       12.69       14.14      0.57 o 
  -1  -7   9        0.23        0.13      0.20 o 
   0  -7   9        6.43        6.49      0.42 o 
   1  -7   9        5.45        4.62      0.36 o 
  -9  -6   9        0.08        0.00      0.34 o 
  -8  -6   9       11.02       12.22      0.42 o 
  -7  -6   9        0.01        0.11      0.15 o 
  -6  -6   9        1.45        1.40      0.27 o 
  -5  -6   9       19.49       22.64      0.56 o 
  -4  -6   9        0.04        0.27      0.16 o 
  -3  -6   9       30.84       34.41      0.93 o 
  -2  -6   9        0.29        0.28      0.20 o 
  -1  -6   9        2.30        1.81      0.27 o 
   0  -6   9       11.98       12.21      0.54 o 
   1  -6   9        8.48        8.21      0.48 o 
   2  -6   9        0.80        1.09      0.27 o 
  -9  -5   9        0.44        0.13      0.24 o 
  -8  -5   9        0.21       -0.03      0.15 o 
  -7  -5   9        0.02       -0.11      0.15 o 
  -6  -5   9        2.76        2.05      0.20 o 
  -5  -5   9       31.80       31.53      0.69 o 
  -4  -5   9       47.83       46.97      0.89 o 
  -3  -5   9       20.14       21.02      0.85 o 
  -2  -5   9        0.27        0.19      0.20 o 
  -1  -5   9       51.74       54.42      1.41 o 
   0  -5   9        0.29        0.68      0.24 o 
   1  -5   9       10.08       11.77      0.54 o 
   2  -5   9        3.84        3.56      0.33 o 
 -10  -4   9        1.56        3.09      0.38 o 
  -9  -4   9        3.70        3.74      0.33 o 
  -8  -4   9        5.97        6.91      0.31 o 
  -7  -4   9       12.51       12.17      0.39 o 
  -6  -4   9        0.46        0.82      0.15 o 
  -5  -4   9       49.00       47.33      0.87 o 
  -4  -4   9       24.08       22.30      0.53 o 
  -3  -4   9      143.22      141.76      2.81 o 
  -2  -4   9        0.96        1.52      0.51 o 
  -1  -4   9       64.07       65.56      1.62 o 
   0  -4   9       38.31       36.92      1.07 o 
   1  -4   9       14.91       13.46      0.64 o 
   2  -4   9        3.63        3.55      0.43 o 
   3  -4   9        0.49        0.00      0.26 o 
 -10  -3   9        1.61        2.16      0.30 o 
  -9  -3   9        1.55        2.22      0.27 o 
  -8  -3   9       21.41       22.07      0.54 o 
  -7  -3   9        1.87        1.94      0.20 o 
  -6  -3   9       49.97       52.20      0.94 o 
  -5  -3   9       48.81       48.88      0.88 o 
  -4  -3   9        5.52        5.44      0.26 o 
  -3  -3   9        7.95        7.89      0.42 o 
  -2  -3   9       49.75       49.73      1.15 o 
  -1  -3   9        0.78        0.58      0.20 o 
   0  -3   9        2.56        3.18      0.27 o 
   1  -3   9        5.43        5.97      0.36 o 
   2  -3   9        5.55        4.35      0.36 o 
   3  -3   9        5.68        6.14      0.60 o 
 -11  -2   9        0.61        0.74      0.27 o 
 -10  -2   9        0.09        0.00      0.20 o 
  -9  -2   9        0.37        0.26      0.18 o 
  -8  -2   9        2.62        2.78      0.27 o 
  -7  -2   9       47.00       43.13      0.82 o 
  -6  -2   9        9.68        8.93      0.33 o 
  -5  -2   9       14.27       11.66      0.41 o 
  -4  -2   9       58.73       54.46      1.71 o 
  -3  -2   9       31.67       27.81      0.75 o 
  -2  -2   9       26.15       23.63      0.66 o 
  -1  -2   9        2.10        1.52      0.24 o 
   0  -2   9        1.71        1.18      0.20 o 
   1  -2   9        1.89        1.36      0.24 o 
   2  -2   9        0.72        0.48      0.26 o 
   3  -2   9        1.96        2.44      0.23 o 
 -11  -1   9        3.22        3.23      0.72 o 
 -10  -1   9       20.98       21.03      0.94 o 
  -9  -1   9        0.74        1.58      0.24 o 
  -8  -1   9       15.95       16.63      0.64 o 
  -7  -1   9        3.85        3.62      0.21 o 
  -6  -1   9        9.01        8.28      0.30 o 
  -5  -1   9        0.02       -0.11      0.10 o 
  -4  -1   9        1.68        1.32      0.18 o 
  -3  -1   9        1.97        1.81      0.20 o 
  -2  -1   9       59.05       55.52      1.21 o 
  -1  -1   9        0.10        0.26      0.51 o 
   0  -1   9        3.13        3.18      0.27 o 
   1  -1   9        4.85        4.53      0.36 o 
   2  -1   9        4.57        4.79      0.30 o 
   3  -1   9        1.91        1.77      0.20 o 
 -11   0   9        2.79        2.71      0.33 o 
 -10   0   9       12.35       14.90      0.60 o 
  -9   0   9        0.97        1.54      0.24 o 
  -8   0   9       50.67       53.29      1.21 o 
  -7   0   9        4.41        5.39      0.25 o 
  -6   0   9        1.93        2.11      0.16 o 
  -5   0   9       55.03       56.19      0.95 o 
  -4   0   9       15.66       14.20      0.48 o 
  -3   0   9        8.45        8.53      0.36 o 
  -2   0   9       15.27       14.22      0.48 o 
  -1   0   9       22.01       22.56      0.66 o 
   0   0   9       59.03       58.18      1.03 o 
   1   0   9       13.15       13.93      0.44 o 
   2   0   9       11.10       12.73      0.60 o 
   3   0   9        0.19        0.09      0.15 o 
 -11   1   9        1.44        1.58      0.30 o 
 -10   1   9        0.91        1.85      0.27 o 
  -9   1   9        0.00       -0.04      0.18 o 
  -8   1   9        1.85        1.46      0.21 o 
  -7   1   9        3.30        1.93      0.20 o 
  -6   1   9        3.52        2.78      0.20 o 
  -5   1   9        2.54        2.75      0.18 o 
  -4   1   9        2.91        3.05      0.43 o 
  -3   1   9        0.92        0.55      0.18 o 
  -2   1   9       34.69       29.51      0.62 o 
  -1   1   9        0.91        0.45      0.15 o 
   0   1   9       14.22       13.23      0.41 o 
   1   1   9        1.57        1.71      0.20 o 
   2   1   9        0.10       -0.19      0.13 o 
   3   1   9        0.26        0.17      0.15 o 
 -11   2   9       12.56       17.01      0.66 o 
 -10   2   9       13.42       13.31      0.54 o 
  -9   2   9        5.69        5.33      0.36 o 
  -8   2   9        0.34        1.26      0.20 o 
  -7   2   9        1.54        2.08      0.26 o 
  -6   2   9        2.22        3.28      0.37 o 
  -5   2   9        0.66        0.38      0.14 o 
  -4   2   9       34.99       30.88      0.75 o 
  -3   2   9        5.80        5.67      0.27 o 
  -2   2   9       11.91        9.76      0.31 o 
  -1   2   9        0.23        0.17      0.14 o 
   0   2   9        0.02       -0.06      0.10 o 
   1   2   9        0.05        0.06      0.12 o 
   2   2   9        2.50        2.20      0.20 o 
   3   2   9        0.13        0.00      0.20 o 
 -11   3   9        4.65        6.07      0.42 o 
 -10   3   9        0.69        0.51      0.24 o 
  -9   3   9       17.95       20.43      0.66 o 
  -8   3   9        2.19        3.16      0.30 o 
  -7   3   9       41.63       37.61      0.90 o 
  -6   3   9        5.32        8.30      0.33 o 
  -5   3   9        0.79        1.21      0.34 o 
  -4   3   9       20.40       23.82      0.51 o 
  -3   3   9        0.05        0.03      0.10 o 
  -2   3   9        4.11        5.87      0.26 o 
  -1   3   9       10.00        9.85      0.69 o 
   0   3   9        1.59        2.70      0.20 o 
   1   3   9       17.60       17.29      0.47 o 
   2   3   9        0.02       -0.22      0.15 o 
   3   3   9        3.89        5.71      0.85 o 
 -10   4   9        5.93        9.65      0.48 o 
  -9   4   9        0.18        0.10      0.21 o 
  -8   4   9        0.20        0.00      0.18 o 
  -7   4   9        0.09        0.34      0.26 o 
  -6   4   9        0.84        0.51      0.13 o 
  -5   4   9        5.84        4.50      0.23 o 
  -4   4   9        3.30        2.21      0.18 o 
  -3   4   9       12.13       12.38      0.38 o 
  -2   4   9        1.67        0.82      0.18 o 
  -1   4   9        1.54        1.94      0.24 o 
   0   4   9        1.37        1.29      0.24 o 
   1   4   9        0.76        0.62      0.20 o 
   2   4   9        0.72        0.72      0.24 o 
  -9   5   9        0.55        0.17      0.26 o 
  -8   5   9       13.89       16.55      0.85 o 
  -7   5   9        6.78        7.38      0.36 o 
  -6   5   9       10.65       11.26      0.42 o 
  -5   5   9       12.86       13.47      0.72 o 
  -4   5   9        0.64        0.38      0.21 o 
  -3   5   9       15.57       15.23      0.54 o 
  -2   5   9        3.31        2.89      0.27 o 
  -1   5   9        1.02        0.46      0.34 o 
   0   5   9        3.55        3.58      0.30 o 
   1   5   9        0.73        1.08      0.24 o 
  -9   6   9        2.25        5.20      0.51 o 
  -8   6   9        9.82       11.60      0.55 o 
  -7   6   9        1.30        1.81      0.24 o 
  -6   6   9        9.46        7.76      0.51 o 
  -5   6   9        3.64        4.06      0.30 o 
  -4   6   9        0.07        0.17      0.18 o 
  -3   6   9       21.05       22.38      1.15 o 
  -2   6   9        1.31        1.49      0.24 o 
  -1   6   9       11.49       13.53      0.54 o 
   0   6   9       10.28       13.35      0.54 o 
   1   6   9        1.51        2.48      0.30 o 
  -8   7   9        0.27        0.19      0.20 o 
  -7   7   9        0.57        0.66      0.60 o 
  -6   7   9        0.15       -0.34      0.26 o 
  -5   7   9        0.40        0.00      0.26 o 
  -4   7   9        0.12        0.00      0.18 o 
  -3   7   9        0.23       -0.17      0.18 o 
  -2   7   9        0.50        0.94      0.38 o 
  -1   7   9        0.13       -0.10      0.21 o 
   0   7   9        0.30        0.34      0.34 o 
  -7   8   9        3.87        4.06      0.36 o 
  -6   8   9        5.23        6.23      0.60 o 
  -5   8   9        3.30        2.99      0.43 o 
  -4   8   9        6.13        8.17      0.45 o 
  -3   8   9        0.02       -0.17      0.26 o 
  -2   8   9        5.85        8.34      0.77 o 
  -6  -7  10        3.58        2.52      0.47 o 
  -5  -7  10        0.11        0.23      0.18 o 
  -4  -7  10       12.91       10.61      0.60 o 
  -3  -7  10        5.52        5.73      0.42 o 
  -2  -7  10        3.46        3.81      0.36 o 
  -8  -6  10        1.06        1.95      0.25 o 
  -7  -6  10        5.62        6.25      0.34 o 
  -6  -6  10        0.13        0.07      0.16 o 
  -5  -6  10        8.24        8.39      0.48 o 
  -4  -6  10       15.23       15.10      0.57 o 
  -3  -6  10        0.31        0.21      0.26 o 
  -2  -6  10        6.78        6.26      0.39 o 
  -1  -6  10       11.73       12.05      0.54 o 
   0  -6  10        2.71        3.09      0.33 o 
  -9  -5  10        3.18        3.43      0.38 o 
  -8  -5  10        0.05        0.38      0.20 o 
  -7  -5  10        8.92       10.47      0.39 o 
  -6  -5  10        0.04        0.06      0.16 o 
  -5  -5  10        5.59        7.12      0.51 o 
  -4  -5  10        1.26        1.29      0.24 o 
  -3  -5  10        3.51        4.02      0.33 o 
  -2  -5  10        0.58        0.55      0.24 o 
  -1  -5  10        9.18        9.60      0.48 o 
   0  -5  10        0.15        0.34      0.24 o 
   1  -5  10        0.76        1.14      0.27 o 
  -9  -4  10        0.00        0.04      0.18 o 
  -8  -4  10        0.47        0.15      0.16 o 
  -7  -4  10        0.65        0.34      0.16 o 
  -6  -4  10        0.62        0.43      0.16 o 
  -5  -4  10        3.55        4.47      0.33 o 
  -4  -4  10        4.51        4.61      0.47 o 
  -3  -4  10        9.22        6.52      0.36 o 
  -2  -4  10        0.53        0.77      0.20 o 
  -1  -4  10        0.39        0.00      0.18 o 
   0  -4  10        0.00       -0.04      0.26 o 
   1  -4  10        0.04       -0.13      0.18 o 
 -10  -3  10        0.01       -0.21      0.18 o 
  -9  -3  10        5.11        4.61      0.36 o 
  -8  -3  10        6.71        7.09      0.33 o 
  -7  -3  10        0.05       -0.19      0.19 o 
  -6  -3  10        6.13        5.44      0.26 o 
  -5  -3  10        0.12        0.00      0.18 o 
  -4  -3  10        2.47        2.23      0.24 o 
  -3  -3  10        3.90        3.84      0.30 o 
  -2  -3  10        0.00       -0.09      0.18 o 
  -1  -3  10        2.53        2.26      0.24 o 
   0  -3  10        0.40        0.00      0.18 o 
   1  -3  10        0.02       -0.13      0.20 o 
 -10  -2  10        0.17        0.51      0.24 o 
  -9  -2  10       20.89       23.73      1.24 o 
  -8  -2  10        4.49        7.01      0.39 o 
  -7  -2  10       29.44       29.96      0.66 o 
  -6  -2  10       10.51       12.28      0.38 o 
  -5  -2  10        1.31        1.14      0.20 o 
  -4  -2  10       15.72       17.18      0.85 o 
  -3  -2  10        0.27        0.13      0.18 o 
  -2  -2  10        2.23        2.39      0.24 o 
  -1  -2  10        8.90        8.40      0.42 o 
   0  -2  10        0.78        0.78      0.34 o 
   1  -2  10       16.52       17.87      0.68 o 
   2  -2  10        0.22        0.55      0.24 o 
 -10  -1  10        2.33        2.78      0.33 o 
  -9  -1  10        0.01       -0.02      0.20 o 
  -8  -1  10        0.21        0.13      0.18 o 
  -7  -1  10        0.26        0.17      0.15 o 
  -6  -1  10        0.05       -0.16      0.11 o 
  -5  -1  10        3.51        2.74      0.24 o 
  -4  -1  10       19.76       19.34      0.72 o 
  -3  -1  10        0.01       -0.09      0.14 o 
  -2  -1  10        2.89        3.02      0.27 o 
  -1  -1  10        0.01       -0.19      0.14 o 
   0  -1  10        4.00        5.05      0.55 o 
   1  -1  10        3.47        2.86      0.30 o 
   2  -1  10        0.35        0.72      0.24 o 
 -10   0  10       20.44       22.82      1.02 o 
  -9   0  10        0.31        0.26      0.20 o 
  -8   0  10        2.60        1.76      0.24 o 
  -7   0  10        5.55        6.81      0.30 o 
  -6   0  10        4.85        4.09      0.30 o 
  -5   0  10        1.62        2.10      0.24 o 
  -4   0  10        8.20        7.72      0.36 o 
  -3   0  10        0.79        0.55      0.18 o 
  -2   0  10        3.24        2.91      0.27 o 
  -1   0  10        2.73        2.11      0.27 o 
   0   0  10        0.11        0.21      0.18 o 
   1   0  10        0.85        1.27      0.24 o 
   2   0  10        0.00        0.13      0.16 o 
 -10   1  10        2.32        2.34      0.38 o 
  -9   1  10        1.43        2.08      0.38 o 
  -8   1  10       12.48       10.35      0.45 o 
  -7   1  10       24.07       25.35      0.66 o 
  -6   1  10       16.49       13.91      0.51 o 
  -5   1  10       37.13       38.22      0.93 o 
  -4   1  10        1.50        1.19      0.20 o 
  -3   1  10       20.18       22.91      0.66 o 
  -2   1  10        8.54        7.59      0.39 o 
  -1   1  10        0.47        0.13      0.18 o 
   0   1  10       15.44       16.64      0.47 o 
   1   1  10        1.30        0.82      0.20 o 
   2   1  10        1.21        1.58      0.20 o 
 -10   2  10        1.66        2.63      0.34 o 
  -9   2  10        5.92        6.89      0.39 o 
  -8   2  10        2.71        2.47      0.30 o 
  -7   2  10        0.01       -0.21      0.14 o 
  -6   2  10        1.63        2.22      0.24 o 
  -5   2  10        0.11        0.03      0.14 o 
  -4   2  10        0.01       -0.14      0.17 o 
  -3   2  10        4.14        2.58      0.27 o 
  -2   2  10        2.54        3.43      0.27 o 
  -1   2  10        0.40        0.20      0.15 o 
   0   2  10        2.68        2.72      0.25 o 
   1   2  10        0.47        0.31      0.15 o 
 -10   3  10        3.65        6.90      0.45 o 
  -9   3  10        9.63        9.36      0.48 o 
  -8   3  10        4.73        5.61      0.38 o 
  -7   3  10        3.98        3.37      0.24 o 
  -6   3  10       15.81       15.63      0.60 o 
  -5   3  10        0.18        0.00      0.21 o 
  -4   3  10        6.65        6.70      0.36 o 
  -3   3  10        9.78       10.04      0.45 o 
  -2   3  10        0.00        0.02      0.12 o 
  -1   3  10        8.22        9.64      0.38 o 
   0   3  10        2.20        2.24      0.21 o 
   1   3  10        0.23        0.27      0.20 o 
 -10   4  10        0.50        0.81      0.27 o 
  -9   4  10        3.35        3.09      0.30 o 
  -8   4  10       10.19       14.11      1.07 o 
  -7   4  10        6.39        5.46      0.51 o 
  -6   4  10       17.43       19.23      0.60 o 
  -5   4  10        0.17        0.17      0.26 o 
  -4   4  10       12.14       11.72      0.47 o 
  -3   4  10       11.89       10.83      0.64 o 
  -2   4  10        9.86       10.79      0.48 o 
  -1   4  10        8.57        9.47      0.48 o 
   0   4  10        0.34        0.13      0.20 o 
   1   4  10       10.75       17.14      0.94 o 
  -9   5  10        1.18        1.54      0.34 o 
  -8   5  10        0.38        0.60      0.34 o 
  -5   5  10        0.00        0.30      0.21 o 
  -4   5  10        0.04        0.04      0.18 o 
  -3   5  10        0.00        0.13      0.21 o 
  -2   5  10        1.26        1.24      0.24 o 
  -1   5  10        1.59        1.94      0.27 o 
   0   5  10        0.13       -0.26      0.24 o 
  -8   6  10        3.73        3.50      0.51 o 
  -6   6  10        0.32        0.09      0.26 o 
  -5   6  10       13.73       15.56      0.57 o 
  -4   6  10        0.52        0.48      0.20 o 
  -3   6  10        3.46        4.40      0.64 o 
  -2   6  10        4.36        5.52      0.39 o 
  -1   6  10        0.08        0.34      0.24 o 
  -7   7  10        1.50        2.05      0.34 o 
  -6   7  10        0.25        0.17      0.26 o 
  -5   7  10        5.14        7.29      0.94 o 
  -4   7  10        0.12        0.21      0.18 o 
  -3   7  10        2.55        2.90      0.30 o 
  -5  -6  11        0.03       -0.11      0.20 o 
  -4  -6  11        3.08        4.02      0.36 o 
  -3  -6  11        0.08        0.34      0.26 o 
  -7  -5  11        2.36        2.47      0.25 o 
  -6  -5  11        1.08        1.36      0.27 o 
  -5  -5  11        0.01        0.05      0.20 o 
  -4  -5  11        1.84        1.50      0.26 o 
  -3  -5  11        1.29        1.13      0.24 o 
  -2  -5  11        2.97        3.04      0.33 o 
  -8  -4  11        4.40        4.46      0.30 o 
  -7  -4  11       11.99       15.08      0.47 o 
  -6  -4  11        2.12        2.05      0.30 o 
  -5  -4  11        8.91        9.72      0.72 o 
  -4  -4  11        0.78        1.11      0.24 o 
  -3  -4  11        0.36        0.39      0.26 o 
  -2  -4  11        1.36        1.67      0.38 o 
  -1  -4  11        0.01        0.19      0.20 o 
  -9  -3  11        0.19        0.06      0.20 o 
  -8  -3  11        0.02        0.19      0.18 o 
  -7  -3  11        1.97        1.76      0.21 o 
  -6  -3  11        0.01       -0.04      0.18 o 
  -5  -3  11        0.00       -0.09      0.34 o 
  -4  -3  11        2.42        2.48      0.30 o 
  -3  -3  11        1.02        1.02      0.24 o 
  -2  -3  11        5.97        6.40      0.39 o 
  -1  -3  11        0.21        0.07      0.21 o 
   0  -3  11        0.73        0.98      0.24 o 
  -9  -2  11        7.74        8.03      0.45 o 
  -8  -2  11        2.98        2.86      0.30 o 
  -7  -2  11        0.56        0.77      0.24 o 
  -6  -2  11        5.07        5.13      0.36 o 
  -5  -2  11        7.75        6.97      0.39 o 
  -4  -2  11        1.81        1.81      0.27 o 
  -3  -2  11        4.20        4.36      0.33 o 
  -2  -2  11        7.78        6.65      0.42 o 
  -1  -2  11        1.20        0.94      0.24 o 
   0  -2  11        0.00       -0.09      0.26 o 
  -9  -1  11        0.03        0.00      0.30 o 
  -8  -1  11        2.49        2.95      0.30 o 
  -7  -1  11        0.00       -0.09      0.26 o 
  -6  -1  11       15.05       15.48      0.54 o 
  -5  -1  11        0.83        1.04      0.20 o 
  -4  -1  11       12.60       13.36      0.54 o 
  -3  -1  11        3.98        3.89      0.30 o 
  -2  -1  11        0.16       -0.17      0.14 o 
  -1  -1  11        3.96        4.01      0.36 o 
   0  -1  11        2.06        1.60      0.27 o 
 -10   0  11        1.16        0.99      0.27 o 
  -9   0  11        2.23        2.16      0.30 o 
  -8   0  11        4.31        4.62      0.36 o 
  -7   0  11        1.05        1.00      0.24 o 
  -6   0  11        0.01       -0.09      0.18 o 
  -5   0  11        0.52        0.21      0.18 o 
  -4   0  11        0.08        0.09      0.18 o 
  -3   0  11        0.19        0.17      0.26 o 
  -2   0  11        0.36        0.21      0.18 o 
  -1   0  11        0.86        0.67      0.20 o 
   0   0  11        1.11        1.27      0.24 o 
 -10   1  11        0.00        0.04      0.20 o 
  -9   1  11       12.00       14.02      0.57 o 
  -8   1  11        0.00       -0.06      0.20 o 
  -7   1  11        9.68        9.17      0.42 o 
  -6   1  11        2.96        2.52      0.34 o 
  -5   1  11        2.06        1.81      0.24 o 
  -4   1  11        5.16        4.16      0.33 o 
  -3   1  11        1.50        1.55      0.24 o 
  -2   1  11        0.71        1.02      0.34 o 
  -1   1  11        7.36        7.47      0.42 o 
   0   1  11        0.09        0.38      0.24 o 
  -9   2  11        2.04        2.36      0.30 o 
  -8   2  11        1.60        1.02      0.34 o 
  -7   2  11       17.76       20.30      0.94 o 
  -6   2  11        0.01       -0.07      0.21 o 
  -5   2  11       15.39       18.02      0.77 o 
  -4   2  11        6.48        7.17      0.47 o 
  -3   2  11        2.73        2.91      0.30 o 
  -2   2  11       10.48       10.72      0.51 o 
  -1   2  11        0.00       -0.13      0.18 o 
   0   2  11        2.02        2.59      0.98 o 
  -9   3  11        0.08        0.05      0.20 o 
  -8   3  11        1.00        0.68      0.34 o 
  -7   3  11        0.20        0.26      0.26 o 
  -6   3  11        0.00       -0.32      0.21 o 
  -5   3  11        0.45        0.58      0.20 o 
  -4   3  11        0.07       -0.13      0.18 o 
  -3   3  11        0.39        0.24      0.20 o 
  -2   3  11        0.02       -0.26      0.18 o 
  -1   3  11        4.15        4.15      0.36 o 
  -6   4  11        9.61       11.85      0.77 o 
  -5   4  11        3.99        5.37      0.51 o 
  -4   4  11        3.97        4.78      0.51 o 
  -3   4  11        3.16        2.56      0.43 o 
  -2   4  11        0.19        0.09      0.26 o 
  -1   4  11        0.79        1.28      0.34 o 
  -5   5  11        1.69        2.73      0.43 o 
  -4   5  11        5.88        8.10      0.68 o 
  -3   5  11        1.19        1.50      0.24 o 
  -5   6  11        0.28        0.00      0.26 o 
  -5  -4  12        1.09        0.92      0.30 o 
  -7  -3  12        0.03       -0.09      0.20 o 
  -6  -3  12        1.66        1.76      0.27 o 
  -5  -3  12        0.58        0.72      0.24 o 
  -4  -3  12        0.70        0.99      0.55 o 
  -3  -3  12        0.07       -0.02      0.20 o 
  -7  -2  12        3.19        3.71      0.36 o 
  -6  -2  12        0.09        0.21      0.26 o 
  -5  -2  12        0.65        0.85      0.24 o 
  -4  -2  12        0.21        0.30      0.20 o 
  -3  -2  12        1.93        2.42      0.30 o 
  -8  -1  12        6.99        8.61      0.68 o 
  -7  -1  12        5.60        6.87      0.42 o 
  -6  -1  12        0.66        1.03      0.24 o 
  -5  -1  12        4.74        4.65      0.36 o 
  -4  -1  12        0.75        0.85      0.24 o 
  -3  -1  12        0.01       -0.17      0.34 o 
  -2  -1  12        2.40        2.90      0.51 o 
  -8   0  12        2.01        2.05      0.43 o 
  -7   0  12        0.69        1.38      0.30 o 
  -6   0  12        7.45        8.50      0.85 o 
  -5   0  12        4.00        5.98      0.77 o 
  -4   0  12        2.24        2.94      0.30 o 
  -3   0  12        7.52        8.07      0.45 o 
  -2   0  12        0.00       -0.13      0.18 o 
  -8   1  12        0.11       -0.09      0.26 o 
  -7   1  12        0.04       -0.24      0.21 o 
  -6   1  12        0.50        0.60      0.24 o 
  -5   1  12        0.39        0.17      0.34 o 
  -4   1  12        0.01       -0.21      0.14 o 
  -3   1  12        0.03       -0.04      0.21 o 
  -2   1  12        1.02        0.77      0.34 o 
  -8   2  12        0.18        0.17      0.34 o 
  -7   2  12        3.44        2.90      0.43 o 
  -6   2  12        6.83        9.44      0.68 o 
  -5   2  12        1.25        1.96      0.27 o 
  -4   2  12        5.11        5.92      0.39 o 
  -3   2  12        0.04        0.15      0.20 o 
  -7   3  12        0.14        0.17      0.34 o 
  -6   3  12        2.23        2.48      0.30 o 
  -5   3  12        0.90        0.38      0.24 o 
  -4   3  12        5.21        6.39      0.45 o 
                                                 
